# Supplementary material for: Microbial diversity and proxy species for human impact in Italian karst caves
Source: Sci Rep. 2023 Jan 13;13:689. doi: 10.1038/s41598-022-26511-5 (PMC9839721; doi:10.1038/s41598-022-26511-5)
Supplement: Supplementary file 1 — Supplementary Table S1. [file 41598_2022_26511_MOESM1_ESM.xlsx]

## Sheet: Foglio1
Fungi Dataset Taxonomy Table
ASV ID for Fungi Dataset	Taxonomic Assignment by Ranks
	Kingdom	Phylum	Class	Order	Family	Genus
ASV1293	Fungi	Ascomycota	Lecanoromycetes	Acarosporales	Acarosporaceae	Acarospora
ASV1366	Fungi	Ascomycota	Lecanoromycetes	Acarosporales	Acarosporaceae	Acarospora
ASV5428	Fungi	Ascomycota	Lecanoromycetes	Acarosporales	Acarosporaceae	Acarospora
ASV8666	Fungi	Ascomycota	Lecanoromycetes	Acarosporales	Acarosporaceae	Pleopsidium
ASV8921	Fungi	Ascomycota	Lecanoromycetes	Acarosporales	Acarosporaceae	Pleopsidium
ASV6353	Fungi	Ascomycota	Lecanoromycetes	Acarosporales	Acarosporaceae	Sarcogyne
ASV1119	Fungi	Ascomycota	Lecanoromycetes	Acarosporales	Acarosporaceae
ASV3388	Fungi	Glomeromycota	Glomeromycetes	Diversisporales	Acaulosporaceae	Acaulospora
ASV9205	Fungi	Glomeromycota	Glomeromycetes	Diversisporales	Acaulosporaceae	Acaulospora
ASV6826	Fungi	Basidiomycota	Agaricomycetes	Agaricales	Agaricaceae	Coprinus
ASV8594	Fungi	Basidiomycota	Agaricomycetes	Agaricales	Agaricaceae	Coprinus
ASV10470	Fungi	Basidiomycota	Agaricomycetes	Agaricales	Agaricaceae	Coprinus
ASV4534	Fungi	Basidiomycota	Agaricomycetes	Agaricales	Agaricaceae	Cystolepiota
ASV1775	Fungi	Basidiomycota	Agaricomycetes	Agaricales	Agaricaceae	Lepiota
ASV7322	Fungi	Basidiomycota	Agaricomycetes	Agaricales	Agaricaceae	Lepiota
ASV7535	Fungi	Basidiomycota	Agaricomycetes	Agaricales	Agaricaceae	Lepiota
ASV884	Fungi	Basidiomycota	Agaricomycetes	Agaricales	Agaricaceae	Leucoagaricus
ASV5257	Fungi	Basidiomycota	Agaricomycetes	Agaricales	Agaricaceae	Leucoagaricus
ASV8014	Fungi	Basidiomycota	Agaricomycetes	Agaricales	Agaricaceae	Leucoagaricus
ASV7044	Fungi	Basidiomycota	Agaricomycetes	Agaricales	Agaricaceae	Melanophyllum
ASV3160	Fungi	Basidiomycota	Agaricomycetes	Agaricales	Agaricaceae	Tulostoma
ASV3470	Fungi	Basidiomycota	Agaricomycetes	Agaricales	Agaricaceae
ASV3832	Fungi	Basidiomycota	Agaricomycetes	Agaricales	Agaricales incertae sedis	Panaeolina
ASV7099	Fungi	Ascomycota	Eurotiomycetes	Onygenales	Ajellomycetaceae	Emmonsia
ASV8843	Fungi	Ascomycota	Eurotiomycetes	Onygenales	Ajellomycetaceae
ASV2501	Fungi	Ascomycota	Dothideomycetes	Jahnulales	Aliquandostipitaceae	Jahnula
ASV7207	Fungi	Chytridiomycota	Rhizophydiomycetes	Rhizophydiales	Alphamycetaceae	Betamyces
ASV8314	Fungi	Glomeromycota	Archaeosporomycetes	Archaeosporales	Ambisporaceae	Ambispora
ASV9074	Fungi	Glomeromycota	Archaeosporomycetes	Archaeosporales	Ambisporaceae	Ambispora
ASV9347	Fungi	Glomeromycota	Archaeosporomycetes	Archaeosporales	Ambisporaceae	Ambispora
ASV1519	Fungi	Glomeromycota	Archaeosporomycetes	Archaeosporales	Ambisporaceae
ASV5132	Fungi	Glomeromycota	Archaeosporomycetes	Archaeosporales	Ambisporaceae
ASV5594	Fungi	Glomeromycota	Archaeosporomycetes	Archaeosporales	Ambisporaceae
ASV5895	Fungi	Glomeromycota	Archaeosporomycetes	Archaeosporales	Ambisporaceae
ASV6123	Fungi	Glomeromycota	Archaeosporomycetes	Archaeosporales	Ambisporaceae
ASV7107	Fungi	Glomeromycota	Archaeosporomycetes	Archaeosporales	Ambisporaceae
ASV7784	Fungi	Glomeromycota	Archaeosporomycetes	Archaeosporales	Ambisporaceae
ASV8341	Fungi	Glomeromycota	Archaeosporomycetes	Archaeosporales	Ambisporaceae
ASV940	Fungi	Ascomycota	Dothideomycetes	Pleosporales	Amorosiaceae	Angustimassarina
ASV7134	Fungi	Ascomycota	Sordariomycetes	Xylariales	Amphisphaeriaceae	Seimatosporium
ASV5238	Fungi	Ascomycota	Sordariomycetes	Xylariales	Amphisphaeriaceae
ASV8684	Fungi	Ascomycota	Sordariomycetes	Xylariales	Amphisphaeriaceae
ASV50	Fungi	Basidiomycota	Agaricomycetes	Amylocorticiales	Amylocorticiaceae	Amylocorticiellum
ASV992	Fungi	Basidiomycota	Agaricomycetes	Amylocorticiales	Amylocorticiaceae	Amylocorticiellum
ASV1274	Fungi	Basidiomycota	Agaricomycetes	Amylocorticiales	Amylocorticiaceae	Amylocorticiellum
ASV6859	Fungi	Ascomycota	Sordariomycetes	Annulatascales	Annulatascaceae
ASV2507	Fungi	Ascomycota	Sordariomycetes	Xylariales	Apiosporaceae	Arthrinium
ASV8883	Fungi	Ascomycota	Eurotiomycetes	Onygenales	Arachnomycetaceae	Arachnomyces
ASV71	Fungi	Ascomycota	Archaeorhizomycetes	Archaeorhizomycetales	Archaeorhizomycetaceae	Archaeorhizomyces
ASV87	Fungi	Ascomycota	Archaeorhizomycetes	Archaeorhizomycetales	Archaeorhizomycetaceae	Archaeorhizomyces
ASV108	Fungi	Ascomycota	Archaeorhizomycetes	Archaeorhizomycetales	Archaeorhizomycetaceae	Archaeorhizomyces
ASV116	Fungi	Ascomycota	Archaeorhizomycetes	Archaeorhizomycetales	Archaeorhizomycetaceae	Archaeorhizomyces
ASV190	Fungi	Ascomycota	Archaeorhizomycetes	Archaeorhizomycetales	Archaeorhizomycetaceae	Archaeorhizomyces
ASV194	Fungi	Ascomycota	Archaeorhizomycetes	Archaeorhizomycetales	Archaeorhizomycetaceae	Archaeorhizomyces
ASV214	Fungi	Ascomycota	Archaeorhizomycetes	Archaeorhizomycetales	Archaeorhizomycetaceae	Archaeorhizomyces
ASV306	Fungi	Ascomycota	Archaeorhizomycetes	Archaeorhizomycetales	Archaeorhizomycetaceae	Archaeorhizomyces
ASV342	Fungi	Ascomycota	Archaeorhizomycetes	Archaeorhizomycetales	Archaeorhizomycetaceae	Archaeorhizomyces
ASV344	Fungi	Ascomycota	Archaeorhizomycetes	Archaeorhizomycetales	Archaeorhizomycetaceae	Archaeorhizomyces
ASV399	Fungi	Ascomycota	Archaeorhizomycetes	Archaeorhizomycetales	Archaeorhizomycetaceae	Archaeorhizomyces
ASV404	Fungi	Ascomycota	Archaeorhizomycetes	Archaeorhizomycetales	Archaeorhizomycetaceae	Archaeorhizomyces
ASV444	Fungi	Ascomycota	Archaeorhizomycetes	Archaeorhizomycetales	Archaeorhizomycetaceae	Archaeorhizomyces
ASV450	Fungi	Ascomycota	Archaeorhizomycetes	Archaeorhizomycetales	Archaeorhizomycetaceae	Archaeorhizomyces
ASV482	Fungi	Ascomycota	Archaeorhizomycetes	Archaeorhizomycetales	Archaeorhizomycetaceae	Archaeorhizomyces
ASV607	Fungi	Ascomycota	Archaeorhizomycetes	Archaeorhizomycetales	Archaeorhizomycetaceae	Archaeorhizomyces
ASV638	Fungi	Ascomycota	Archaeorhizomycetes	Archaeorhizomycetales	Archaeorhizomycetaceae	Archaeorhizomyces
ASV704	Fungi	Ascomycota	Archaeorhizomycetes	Archaeorhizomycetales	Archaeorhizomycetaceae	Archaeorhizomyces
ASV782	Fungi	Ascomycota	Archaeorhizomycetes	Archaeorhizomycetales	Archaeorhizomycetaceae	Archaeorhizomyces
ASV836	Fungi	Ascomycota	Archaeorhizomycetes	Archaeorhizomycetales	Archaeorhizomycetaceae	Archaeorhizomyces
ASV842	Fungi	Ascomycota	Archaeorhizomycetes	Archaeorhizomycetales	Archaeorhizomycetaceae	Archaeorhizomyces
ASV852	Fungi	Ascomycota	Archaeorhizomycetes	Archaeorhizomycetales	Archaeorhizomycetaceae	Archaeorhizomyces
ASV856	Fungi	Ascomycota	Archaeorhizomycetes	Archaeorhizomycetales	Archaeorhizomycetaceae	Archaeorhizomyces
ASV886	Fungi	Ascomycota	Archaeorhizomycetes	Archaeorhizomycetales	Archaeorhizomycetaceae	Archaeorhizomyces
ASV901	Fungi	Ascomycota	Archaeorhizomycetes	Archaeorhizomycetales	Archaeorhizomycetaceae	Archaeorhizomyces
ASV906	Fungi	Ascomycota	Archaeorhizomycetes	Archaeorhizomycetales	Archaeorhizomycetaceae	Archaeorhizomyces
ASV946	Fungi	Ascomycota	Archaeorhizomycetes	Archaeorhizomycetales	Archaeorhizomycetaceae	Archaeorhizomyces
ASV957	Fungi	Ascomycota	Archaeorhizomycetes	Archaeorhizomycetales	Archaeorhizomycetaceae	Archaeorhizomyces
ASV982	Fungi	Ascomycota	Archaeorhizomycetes	Archaeorhizomycetales	Archaeorhizomycetaceae	Archaeorhizomyces
ASV1034	Fungi	Ascomycota	Archaeorhizomycetes	Archaeorhizomycetales	Archaeorhizomycetaceae	Archaeorhizomyces
ASV1057	Fungi	Ascomycota	Archaeorhizomycetes	Archaeorhizomycetales	Archaeorhizomycetaceae	Archaeorhizomyces
ASV1061	Fungi	Ascomycota	Archaeorhizomycetes	Archaeorhizomycetales	Archaeorhizomycetaceae	Archaeorhizomyces
ASV1065	Fungi	Ascomycota	Archaeorhizomycetes	Archaeorhizomycetales	Archaeorhizomycetaceae	Archaeorhizomyces
ASV1098	Fungi	Ascomycota	Archaeorhizomycetes	Archaeorhizomycetales	Archaeorhizomycetaceae	Archaeorhizomyces
ASV1112	Fungi	Ascomycota	Archaeorhizomycetes	Archaeorhizomycetales	Archaeorhizomycetaceae	Archaeorhizomyces
ASV1124	Fungi	Ascomycota	Archaeorhizomycetes	Archaeorhizomycetales	Archaeorhizomycetaceae	Archaeorhizomyces
ASV1149	Fungi	Ascomycota	Archaeorhizomycetes	Archaeorhizomycetales	Archaeorhizomycetaceae	Archaeorhizomyces
ASV1180	Fungi	Ascomycota	Archaeorhizomycetes	Archaeorhizomycetales	Archaeorhizomycetaceae	Archaeorhizomyces
ASV1319	Fungi	Ascomycota	Archaeorhizomycetes	Archaeorhizomycetales	Archaeorhizomycetaceae	Archaeorhizomyces
ASV1342	Fungi	Ascomycota	Archaeorhizomycetes	Archaeorhizomycetales	Archaeorhizomycetaceae	Archaeorhizomyces
ASV1448	Fungi	Ascomycota	Archaeorhizomycetes	Archaeorhizomycetales	Archaeorhizomycetaceae	Archaeorhizomyces
ASV1458	Fungi	Ascomycota	Archaeorhizomycetes	Archaeorhizomycetales	Archaeorhizomycetaceae	Archaeorhizomyces
ASV1526	Fungi	Ascomycota	Archaeorhizomycetes	Archaeorhizomycetales	Archaeorhizomycetaceae	Archaeorhizomyces
ASV1567	Fungi	Ascomycota	Archaeorhizomycetes	Archaeorhizomycetales	Archaeorhizomycetaceae	Archaeorhizomyces
ASV1609	Fungi	Ascomycota	Archaeorhizomycetes	Archaeorhizomycetales	Archaeorhizomycetaceae	Archaeorhizomyces
ASV1675	Fungi	Ascomycota	Archaeorhizomycetes	Archaeorhizomycetales	Archaeorhizomycetaceae	Archaeorhizomyces
ASV1700	Fungi	Ascomycota	Archaeorhizomycetes	Archaeorhizomycetales	Archaeorhizomycetaceae	Archaeorhizomyces
ASV1702	Fungi	Ascomycota	Archaeorhizomycetes	Archaeorhizomycetales	Archaeorhizomycetaceae	Archaeorhizomyces
ASV1722	Fungi	Ascomycota	Archaeorhizomycetes	Archaeorhizomycetales	Archaeorhizomycetaceae	Archaeorhizomyces
ASV1769	Fungi	Ascomycota	Archaeorhizomycetes	Archaeorhizomycetales	Archaeorhizomycetaceae	Archaeorhizomyces
ASV1843	Fungi	Ascomycota	Archaeorhizomycetes	Archaeorhizomycetales	Archaeorhizomycetaceae	Archaeorhizomyces
ASV1968	Fungi	Ascomycota	Archaeorhizomycetes	Archaeorhizomycetales	Archaeorhizomycetaceae	Archaeorhizomyces
ASV1989	Fungi	Ascomycota	Archaeorhizomycetes	Archaeorhizomycetales	Archaeorhizomycetaceae	Archaeorhizomyces
ASV2018	Fungi	Ascomycota	Archaeorhizomycetes	Archaeorhizomycetales	Archaeorhizomycetaceae	Archaeorhizomyces
ASV2135	Fungi	Ascomycota	Archaeorhizomycetes	Archaeorhizomycetales	Archaeorhizomycetaceae	Archaeorhizomyces
ASV2153	Fungi	Ascomycota	Archaeorhizomycetes	Archaeorhizomycetales	Archaeorhizomycetaceae	Archaeorhizomyces
ASV2199	Fungi	Ascomycota	Archaeorhizomycetes	Archaeorhizomycetales	Archaeorhizomycetaceae	Archaeorhizomyces
ASV2259	Fungi	Ascomycota	Archaeorhizomycetes	Archaeorhizomycetales	Archaeorhizomycetaceae	Archaeorhizomyces
ASV2267	Fungi	Ascomycota	Archaeorhizomycetes	Archaeorhizomycetales	Archaeorhizomycetaceae	Archaeorhizomyces
ASV2294	Fungi	Ascomycota	Archaeorhizomycetes	Archaeorhizomycetales	Archaeorhizomycetaceae	Archaeorhizomyces
ASV2350	Fungi	Ascomycota	Archaeorhizomycetes	Archaeorhizomycetales	Archaeorhizomycetaceae	Archaeorhizomyces
ASV2383	Fungi	Ascomycota	Archaeorhizomycetes	Archaeorhizomycetales	Archaeorhizomycetaceae	Archaeorhizomyces
ASV2419	Fungi	Ascomycota	Archaeorhizomycetes	Archaeorhizomycetales	Archaeorhizomycetaceae	Archaeorhizomyces
ASV2420	Fungi	Ascomycota	Archaeorhizomycetes	Archaeorhizomycetales	Archaeorhizomycetaceae	Archaeorhizomyces
ASV2462	Fungi	Ascomycota	Archaeorhizomycetes	Archaeorhizomycetales	Archaeorhizomycetaceae	Archaeorhizomyces
ASV2495	Fungi	Ascomycota	Archaeorhizomycetes	Archaeorhizomycetales	Archaeorhizomycetaceae	Archaeorhizomyces
ASV2503	Fungi	Ascomycota	Archaeorhizomycetes	Archaeorhizomycetales	Archaeorhizomycetaceae	Archaeorhizomyces
ASV2574	Fungi	Ascomycota	Archaeorhizomycetes	Archaeorhizomycetales	Archaeorhizomycetaceae	Archaeorhizomyces
ASV2575	Fungi	Ascomycota	Archaeorhizomycetes	Archaeorhizomycetales	Archaeorhizomycetaceae	Archaeorhizomyces
ASV2729	Fungi	Ascomycota	Archaeorhizomycetes	Archaeorhizomycetales	Archaeorhizomycetaceae	Archaeorhizomyces
ASV2739	Fungi	Ascomycota	Archaeorhizomycetes	Archaeorhizomycetales	Archaeorhizomycetaceae	Archaeorhizomyces
ASV2846	Fungi	Ascomycota	Archaeorhizomycetes	Archaeorhizomycetales	Archaeorhizomycetaceae	Archaeorhizomyces
ASV2883	Fungi	Ascomycota	Archaeorhizomycetes	Archaeorhizomycetales	Archaeorhizomycetaceae	Archaeorhizomyces
ASV2954	Fungi	Ascomycota	Archaeorhizomycetes	Archaeorhizomycetales	Archaeorhizomycetaceae	Archaeorhizomyces
ASV3012	Fungi	Ascomycota	Archaeorhizomycetes	Archaeorhizomycetales	Archaeorhizomycetaceae	Archaeorhizomyces
ASV3022	Fungi	Ascomycota	Archaeorhizomycetes	Archaeorhizomycetales	Archaeorhizomycetaceae	Archaeorhizomyces
ASV3066	Fungi	Ascomycota	Archaeorhizomycetes	Archaeorhizomycetales	Archaeorhizomycetaceae	Archaeorhizomyces
ASV3110	Fungi	Ascomycota	Archaeorhizomycetes	Archaeorhizomycetales	Archaeorhizomycetaceae	Archaeorhizomyces
ASV3123	Fungi	Ascomycota	Archaeorhizomycetes	Archaeorhizomycetales	Archaeorhizomycetaceae	Archaeorhizomyces
ASV3281	Fungi	Ascomycota	Archaeorhizomycetes	Archaeorhizomycetales	Archaeorhizomycetaceae	Archaeorhizomyces
ASV3282	Fungi	Ascomycota	Archaeorhizomycetes	Archaeorhizomycetales	Archaeorhizomycetaceae	Archaeorhizomyces
ASV3327	Fungi	Ascomycota	Archaeorhizomycetes	Archaeorhizomycetales	Archaeorhizomycetaceae	Archaeorhizomyces
ASV3502	Fungi	Ascomycota	Archaeorhizomycetes	Archaeorhizomycetales	Archaeorhizomycetaceae	Archaeorhizomyces
ASV3575	Fungi	Ascomycota	Archaeorhizomycetes	Archaeorhizomycetales	Archaeorhizomycetaceae	Archaeorhizomyces
ASV3612	Fungi	Ascomycota	Archaeorhizomycetes	Archaeorhizomycetales	Archaeorhizomycetaceae	Archaeorhizomyces
ASV3666	Fungi	Ascomycota	Archaeorhizomycetes	Archaeorhizomycetales	Archaeorhizomycetaceae	Archaeorhizomyces
ASV3732	Fungi	Ascomycota	Archaeorhizomycetes	Archaeorhizomycetales	Archaeorhizomycetaceae	Archaeorhizomyces
ASV3770	Fungi	Ascomycota	Archaeorhizomycetes	Archaeorhizomycetales	Archaeorhizomycetaceae	Archaeorhizomyces
ASV3781	Fungi	Ascomycota	Archaeorhizomycetes	Archaeorhizomycetales	Archaeorhizomycetaceae	Archaeorhizomyces
ASV3807	Fungi	Ascomycota	Archaeorhizomycetes	Archaeorhizomycetales	Archaeorhizomycetaceae	Archaeorhizomyces
ASV3871	Fungi	Ascomycota	Archaeorhizomycetes	Archaeorhizomycetales	Archaeorhizomycetaceae	Archaeorhizomyces
ASV3926	Fungi	Ascomycota	Archaeorhizomycetes	Archaeorhizomycetales	Archaeorhizomycetaceae	Archaeorhizomyces
ASV4031	Fungi	Ascomycota	Archaeorhizomycetes	Archaeorhizomycetales	Archaeorhizomycetaceae	Archaeorhizomyces
ASV4032	Fungi	Ascomycota	Archaeorhizomycetes	Archaeorhizomycetales	Archaeorhizomycetaceae	Archaeorhizomyces
ASV4052	Fungi	Ascomycota	Archaeorhizomycetes	Archaeorhizomycetales	Archaeorhizomycetaceae	Archaeorhizomyces
ASV4078	Fungi	Ascomycota	Archaeorhizomycetes	Archaeorhizomycetales	Archaeorhizomycetaceae	Archaeorhizomyces
ASV4201	Fungi	Ascomycota	Archaeorhizomycetes	Archaeorhizomycetales	Archaeorhizomycetaceae	Archaeorhizomyces
ASV4260	Fungi	Ascomycota	Archaeorhizomycetes	Archaeorhizomycetales	Archaeorhizomycetaceae	Archaeorhizomyces
ASV4314	Fungi	Ascomycota	Archaeorhizomycetes	Archaeorhizomycetales	Archaeorhizomycetaceae	Archaeorhizomyces
ASV4346	Fungi	Ascomycota	Archaeorhizomycetes	Archaeorhizomycetales	Archaeorhizomycetaceae	Archaeorhizomyces
ASV4501	Fungi	Ascomycota	Archaeorhizomycetes	Archaeorhizomycetales	Archaeorhizomycetaceae	Archaeorhizomyces
ASV4579	Fungi	Ascomycota	Archaeorhizomycetes	Archaeorhizomycetales	Archaeorhizomycetaceae	Archaeorhizomyces
ASV4598	Fungi	Ascomycota	Archaeorhizomycetes	Archaeorhizomycetales	Archaeorhizomycetaceae	Archaeorhizomyces
ASV4665	Fungi	Ascomycota	Archaeorhizomycetes	Archaeorhizomycetales	Archaeorhizomycetaceae	Archaeorhizomyces
ASV4727	Fungi	Ascomycota	Archaeorhizomycetes	Archaeorhizomycetales	Archaeorhizomycetaceae	Archaeorhizomyces
ASV4800	Fungi	Ascomycota	Archaeorhizomycetes	Archaeorhizomycetales	Archaeorhizomycetaceae	Archaeorhizomyces
ASV4874	Fungi	Ascomycota	Archaeorhizomycetes	Archaeorhizomycetales	Archaeorhizomycetaceae	Archaeorhizomyces
ASV4876	Fungi	Ascomycota	Archaeorhizomycetes	Archaeorhizomycetales	Archaeorhizomycetaceae	Archaeorhizomyces
ASV4970	Fungi	Ascomycota	Archaeorhizomycetes	Archaeorhizomycetales	Archaeorhizomycetaceae	Archaeorhizomyces
ASV4983	Fungi	Ascomycota	Archaeorhizomycetes	Archaeorhizomycetales	Archaeorhizomycetaceae	Archaeorhizomyces
ASV5066	Fungi	Ascomycota	Archaeorhizomycetes	Archaeorhizomycetales	Archaeorhizomycetaceae	Archaeorhizomyces
ASV5174	Fungi	Ascomycota	Archaeorhizomycetes	Archaeorhizomycetales	Archaeorhizomycetaceae	Archaeorhizomyces
ASV5198	Fungi	Ascomycota	Archaeorhizomycetes	Archaeorhizomycetales	Archaeorhizomycetaceae	Archaeorhizomyces
ASV5358	Fungi	Ascomycota	Archaeorhizomycetes	Archaeorhizomycetales	Archaeorhizomycetaceae	Archaeorhizomyces
ASV5465	Fungi	Ascomycota	Archaeorhizomycetes	Archaeorhizomycetales	Archaeorhizomycetaceae	Archaeorhizomyces
ASV5575	Fungi	Ascomycota	Archaeorhizomycetes	Archaeorhizomycetales	Archaeorhizomycetaceae	Archaeorhizomyces
ASV5737	Fungi	Ascomycota	Archaeorhizomycetes	Archaeorhizomycetales	Archaeorhizomycetaceae	Archaeorhizomyces
ASV5820	Fungi	Ascomycota	Archaeorhizomycetes	Archaeorhizomycetales	Archaeorhizomycetaceae	Archaeorhizomyces
ASV5826	Fungi	Ascomycota	Archaeorhizomycetes	Archaeorhizomycetales	Archaeorhizomycetaceae	Archaeorhizomyces
ASV5828	Fungi	Ascomycota	Archaeorhizomycetes	Archaeorhizomycetales	Archaeorhizomycetaceae	Archaeorhizomyces
ASV6163	Fungi	Ascomycota	Archaeorhizomycetes	Archaeorhizomycetales	Archaeorhizomycetaceae	Archaeorhizomyces
ASV6167	Fungi	Ascomycota	Archaeorhizomycetes	Archaeorhizomycetales	Archaeorhizomycetaceae	Archaeorhizomyces
ASV6444	Fungi	Ascomycota	Archaeorhizomycetes	Archaeorhizomycetales	Archaeorhizomycetaceae	Archaeorhizomyces
ASV6448	Fungi	Ascomycota	Archaeorhizomycetes	Archaeorhizomycetales	Archaeorhizomycetaceae	Archaeorhizomyces
ASV6864	Fungi	Ascomycota	Archaeorhizomycetes	Archaeorhizomycetales	Archaeorhizomycetaceae	Archaeorhizomyces
ASV6869	Fungi	Ascomycota	Archaeorhizomycetes	Archaeorhizomycetales	Archaeorhizomycetaceae	Archaeorhizomyces
ASV6905	Fungi	Ascomycota	Archaeorhizomycetes	Archaeorhizomycetales	Archaeorhizomycetaceae	Archaeorhizomyces
ASV6999	Fungi	Ascomycota	Archaeorhizomycetes	Archaeorhizomycetales	Archaeorhizomycetaceae	Archaeorhizomyces
ASV7149	Fungi	Ascomycota	Archaeorhizomycetes	Archaeorhizomycetales	Archaeorhizomycetaceae	Archaeorhizomyces
ASV7272	Fungi	Ascomycota	Archaeorhizomycetes	Archaeorhizomycetales	Archaeorhizomycetaceae	Archaeorhizomyces
ASV7798	Fungi	Ascomycota	Archaeorhizomycetes	Archaeorhizomycetales	Archaeorhizomycetaceae	Archaeorhizomyces
ASV7964	Fungi	Ascomycota	Archaeorhizomycetes	Archaeorhizomycetales	Archaeorhizomycetaceae	Archaeorhizomyces
ASV7985	Fungi	Ascomycota	Archaeorhizomycetes	Archaeorhizomycetales	Archaeorhizomycetaceae	Archaeorhizomyces
ASV7990	Fungi	Ascomycota	Archaeorhizomycetes	Archaeorhizomycetales	Archaeorhizomycetaceae	Archaeorhizomyces
ASV7992	Fungi	Ascomycota	Archaeorhizomycetes	Archaeorhizomycetales	Archaeorhizomycetaceae	Archaeorhizomyces
ASV8025	Fungi	Ascomycota	Archaeorhizomycetes	Archaeorhizomycetales	Archaeorhizomycetaceae	Archaeorhizomyces
ASV8316	Fungi	Ascomycota	Archaeorhizomycetes	Archaeorhizomycetales	Archaeorhizomycetaceae	Archaeorhizomyces
ASV8561	Fungi	Ascomycota	Archaeorhizomycetes	Archaeorhizomycetales	Archaeorhizomycetaceae	Archaeorhizomyces
ASV8681	Fungi	Ascomycota	Archaeorhizomycetes	Archaeorhizomycetales	Archaeorhizomycetaceae	Archaeorhizomyces
ASV9405	Fungi	Ascomycota	Archaeorhizomycetes	Archaeorhizomycetales	Archaeorhizomycetaceae	Archaeorhizomyces
ASV2585	Fungi	Ascomycota	Archaeorhizomycetes	Archaeorhizomycetales	Archaeorhizomycetaceae
ASV4878	Fungi	Ascomycota	Archaeorhizomycetes	Archaeorhizomycetales	Archaeorhizomycetaceae
ASV4984	Fungi	Ascomycota	Archaeorhizomycetes	Archaeorhizomycetales	Archaeorhizomycetaceae
ASV5200	Fungi	Ascomycota	Archaeorhizomycetes	Archaeorhizomycetales	Archaeorhizomycetaceae
ASV5906	Fungi	Ascomycota	Archaeorhizomycetes	Archaeorhizomycetales	Archaeorhizomycetaceae
ASV7148	Fungi	Ascomycota	Archaeorhizomycetes	Archaeorhizomycetales	Archaeorhizomycetaceae
ASV1537	Fungi	Glomeromycota	Archaeosporomycetes	Archaeosporales	Archaeosporaceae	Archaeospora
ASV3642	Fungi	Glomeromycota	Archaeosporomycetes	Archaeosporales	Archaeosporaceae	Archaeospora
ASV1768	Fungi	Glomeromycota	Archaeosporomycetes	Archaeosporales	Archaeosporaceae
ASV2349	Fungi	Glomeromycota	Archaeosporomycetes	Archaeosporales	Archaeosporaceae
ASV2784	Fungi	Glomeromycota	Archaeosporomycetes	Archaeosporales	Archaeosporaceae
ASV2805	Fungi	Glomeromycota	Archaeosporomycetes	Archaeosporales	Archaeosporaceae
ASV4404	Fungi	Glomeromycota	Archaeosporomycetes	Archaeosporales	Archaeosporaceae
ASV5909	Fungi	Glomeromycota	Archaeosporomycetes	Archaeosporales	Archaeosporaceae
ASV6409	Fungi	Glomeromycota	Archaeosporomycetes	Archaeosporales	Archaeosporaceae
ASV7474	Fungi	Glomeromycota	Archaeosporomycetes	Archaeosporales	Archaeosporaceae
ASV7643	Fungi	Glomeromycota	Archaeosporomycetes	Archaeosporales	Archaeosporaceae
ASV6567	Fungi	Ascomycota	Dothideomycetes	Pleosporales	Arthopyreniaceae
ASV646	Fungi	Ascomycota	Eurotiomycetes	Onygenales	Arthrodermataceae	Arthroderma
ASV2441	Fungi	Ascomycota	Eurotiomycetes	Onygenales	Arthrodermataceae	Arthroderma
ASV2706	Fungi	Ascomycota	Eurotiomycetes	Onygenales	Arthrodermataceae	Arthroderma
ASV3872	Fungi	Ascomycota	Eurotiomycetes	Onygenales	Arthrodermataceae	Arthroderma
ASV4617	Fungi	Ascomycota	Eurotiomycetes	Onygenales	Arthrodermataceae	Arthroderma
ASV5160	Fungi	Ascomycota	Eurotiomycetes	Onygenales	Arthrodermataceae	Arthroderma
ASV4457	Fungi	Ascomycota	Eurotiomycetes	Onygenales	Arthrodermataceae	Trichophyton
ASV7547	Fungi	Ascomycota	Eurotiomycetes	Onygenales	Arthrodermataceae	Trichophyton
ASV2340	Fungi	Ascomycota	Eurotiomycetes	Onygenales	Arthrodermataceae
ASV2632	Fungi	Ascomycota	Eurotiomycetes	Onygenales	Arthrodermataceae
ASV2697	Fungi	Ascomycota	Pezizomycetes	Pezizales	Ascobolaceae	Ascobolus
ASV3125	Fungi	Ascomycota	Pezizomycetes	Pezizales	Ascobolaceae
ASV7553	Fungi	Ascomycota	Pezizomycetes	Pezizales	Ascobolaceae
ASV3223	Fungi	Ascomycota	Pezizomycetes	Pezizales	Ascodesmidaceae	Cephaliophora
ASV5	Fungi	Ascomycota	Eurotiomycetes	Eurotiales	Aspergillaceae	Aspergillus
ASV21	Fungi	Ascomycota	Eurotiomycetes	Eurotiales	Aspergillaceae	Aspergillus
ASV153	Fungi	Ascomycota	Eurotiomycetes	Eurotiales	Aspergillaceae	Aspergillus
ASV418	Fungi	Ascomycota	Eurotiomycetes	Eurotiales	Aspergillaceae	Aspergillus
ASV423	Fungi	Ascomycota	Eurotiomycetes	Eurotiales	Aspergillaceae	Aspergillus
ASV658	Fungi	Ascomycota	Eurotiomycetes	Eurotiales	Aspergillaceae	Aspergillus
ASV672	Fungi	Ascomycota	Eurotiomycetes	Eurotiales	Aspergillaceae	Aspergillus
ASV696	Fungi	Ascomycota	Eurotiomycetes	Eurotiales	Aspergillaceae	Aspergillus
ASV742	Fungi	Ascomycota	Eurotiomycetes	Eurotiales	Aspergillaceae	Aspergillus
ASV780	Fungi	Ascomycota	Eurotiomycetes	Eurotiales	Aspergillaceae	Aspergillus
ASV800	Fungi	Ascomycota	Eurotiomycetes	Eurotiales	Aspergillaceae	Aspergillus
ASV815	Fungi	Ascomycota	Eurotiomycetes	Eurotiales	Aspergillaceae	Aspergillus
ASV870	Fungi	Ascomycota	Eurotiomycetes	Eurotiales	Aspergillaceae	Aspergillus
ASV1328	Fungi	Ascomycota	Eurotiomycetes	Eurotiales	Aspergillaceae	Aspergillus
ASV1346	Fungi	Ascomycota	Eurotiomycetes	Eurotiales	Aspergillaceae	Aspergillus
ASV1410	Fungi	Ascomycota	Eurotiomycetes	Eurotiales	Aspergillaceae	Aspergillus
ASV1544	Fungi	Ascomycota	Eurotiomycetes	Eurotiales	Aspergillaceae	Aspergillus
ASV1570	Fungi	Ascomycota	Eurotiomycetes	Eurotiales	Aspergillaceae	Aspergillus
ASV1574	Fungi	Ascomycota	Eurotiomycetes	Eurotiales	Aspergillaceae	Aspergillus
ASV1616	Fungi	Ascomycota	Eurotiomycetes	Eurotiales	Aspergillaceae	Aspergillus
ASV1637	Fungi	Ascomycota	Eurotiomycetes	Eurotiales	Aspergillaceae	Aspergillus
ASV1670	Fungi	Ascomycota	Eurotiomycetes	Eurotiales	Aspergillaceae	Aspergillus
ASV1881	Fungi	Ascomycota	Eurotiomycetes	Eurotiales	Aspergillaceae	Aspergillus
ASV2328	Fungi	Ascomycota	Eurotiomycetes	Eurotiales	Aspergillaceae	Aspergillus
ASV2477	Fungi	Ascomycota	Eurotiomycetes	Eurotiales	Aspergillaceae	Aspergillus
ASV2553	Fungi	Ascomycota	Eurotiomycetes	Eurotiales	Aspergillaceae	Aspergillus
ASV2577	Fungi	Ascomycota	Eurotiomycetes	Eurotiales	Aspergillaceae	Aspergillus
ASV2686	Fungi	Ascomycota	Eurotiomycetes	Eurotiales	Aspergillaceae	Aspergillus
ASV2748	Fungi	Ascomycota	Eurotiomycetes	Eurotiales	Aspergillaceae	Aspergillus
ASV2810	Fungi	Ascomycota	Eurotiomycetes	Eurotiales	Aspergillaceae	Aspergillus
ASV2836	Fungi	Ascomycota	Eurotiomycetes	Eurotiales	Aspergillaceae	Aspergillus
ASV2949	Fungi	Ascomycota	Eurotiomycetes	Eurotiales	Aspergillaceae	Aspergillus
ASV3002	Fungi	Ascomycota	Eurotiomycetes	Eurotiales	Aspergillaceae	Aspergillus
ASV3118	Fungi	Ascomycota	Eurotiomycetes	Eurotiales	Aspergillaceae	Aspergillus
ASV3146	Fungi	Ascomycota	Eurotiomycetes	Eurotiales	Aspergillaceae	Aspergillus
ASV3159	Fungi	Ascomycota	Eurotiomycetes	Eurotiales	Aspergillaceae	Aspergillus
ASV3271	Fungi	Ascomycota	Eurotiomycetes	Eurotiales	Aspergillaceae	Aspergillus
ASV3371	Fungi	Ascomycota	Eurotiomycetes	Eurotiales	Aspergillaceae	Aspergillus
ASV3409	Fungi	Ascomycota	Eurotiomycetes	Eurotiales	Aspergillaceae	Aspergillus
ASV3602	Fungi	Ascomycota	Eurotiomycetes	Eurotiales	Aspergillaceae	Aspergillus
ASV3680	Fungi	Ascomycota	Eurotiomycetes	Eurotiales	Aspergillaceae	Aspergillus
ASV3728	Fungi	Ascomycota	Eurotiomycetes	Eurotiales	Aspergillaceae	Aspergillus
ASV3825	Fungi	Ascomycota	Eurotiomycetes	Eurotiales	Aspergillaceae	Aspergillus
ASV3970	Fungi	Ascomycota	Eurotiomycetes	Eurotiales	Aspergillaceae	Aspergillus
ASV4089	Fungi	Ascomycota	Eurotiomycetes	Eurotiales	Aspergillaceae	Aspergillus
ASV4121	Fungi	Ascomycota	Eurotiomycetes	Eurotiales	Aspergillaceae	Aspergillus
ASV4147	Fungi	Ascomycota	Eurotiomycetes	Eurotiales	Aspergillaceae	Aspergillus
ASV4269	Fungi	Ascomycota	Eurotiomycetes	Eurotiales	Aspergillaceae	Aspergillus
ASV4608	Fungi	Ascomycota	Eurotiomycetes	Eurotiales	Aspergillaceae	Aspergillus
ASV4788	Fungi	Ascomycota	Eurotiomycetes	Eurotiales	Aspergillaceae	Aspergillus
ASV4883	Fungi	Ascomycota	Eurotiomycetes	Eurotiales	Aspergillaceae	Aspergillus
ASV4919	Fungi	Ascomycota	Eurotiomycetes	Eurotiales	Aspergillaceae	Aspergillus
ASV4920	Fungi	Ascomycota	Eurotiomycetes	Eurotiales	Aspergillaceae	Aspergillus
ASV5048	Fungi	Ascomycota	Eurotiomycetes	Eurotiales	Aspergillaceae	Aspergillus
ASV5143	Fungi	Ascomycota	Eurotiomycetes	Eurotiales	Aspergillaceae	Aspergillus
ASV5293	Fungi	Ascomycota	Eurotiomycetes	Eurotiales	Aspergillaceae	Aspergillus
ASV5297	Fungi	Ascomycota	Eurotiomycetes	Eurotiales	Aspergillaceae	Aspergillus
ASV5545	Fungi	Ascomycota	Eurotiomycetes	Eurotiales	Aspergillaceae	Aspergillus
ASV5698	Fungi	Ascomycota	Eurotiomycetes	Eurotiales	Aspergillaceae	Aspergillus
ASV5778	Fungi	Ascomycota	Eurotiomycetes	Eurotiales	Aspergillaceae	Aspergillus
ASV5996	Fungi	Ascomycota	Eurotiomycetes	Eurotiales	Aspergillaceae	Aspergillus
ASV5998	Fungi	Ascomycota	Eurotiomycetes	Eurotiales	Aspergillaceae	Aspergillus
ASV6012	Fungi	Ascomycota	Eurotiomycetes	Eurotiales	Aspergillaceae	Aspergillus
ASV6121	Fungi	Ascomycota	Eurotiomycetes	Eurotiales	Aspergillaceae	Aspergillus
ASV6197	Fungi	Ascomycota	Eurotiomycetes	Eurotiales	Aspergillaceae	Aspergillus
ASV6236	Fungi	Ascomycota	Eurotiomycetes	Eurotiales	Aspergillaceae	Aspergillus
ASV6265	Fungi	Ascomycota	Eurotiomycetes	Eurotiales	Aspergillaceae	Aspergillus
ASV6342	Fungi	Ascomycota	Eurotiomycetes	Eurotiales	Aspergillaceae	Aspergillus
ASV6348	Fungi	Ascomycota	Eurotiomycetes	Eurotiales	Aspergillaceae	Aspergillus
ASV6488	Fungi	Ascomycota	Eurotiomycetes	Eurotiales	Aspergillaceae	Aspergillus
ASV6554	Fungi	Ascomycota	Eurotiomycetes	Eurotiales	Aspergillaceae	Aspergillus
ASV6595	Fungi	Ascomycota	Eurotiomycetes	Eurotiales	Aspergillaceae	Aspergillus
ASV6651	Fungi	Ascomycota	Eurotiomycetes	Eurotiales	Aspergillaceae	Aspergillus
ASV6685	Fungi	Ascomycota	Eurotiomycetes	Eurotiales	Aspergillaceae	Aspergillus
ASV6773	Fungi	Ascomycota	Eurotiomycetes	Eurotiales	Aspergillaceae	Aspergillus
ASV6775	Fungi	Ascomycota	Eurotiomycetes	Eurotiales	Aspergillaceae	Aspergillus
ASV6799	Fungi	Ascomycota	Eurotiomycetes	Eurotiales	Aspergillaceae	Aspergillus
ASV6880	Fungi	Ascomycota	Eurotiomycetes	Eurotiales	Aspergillaceae	Aspergillus
ASV6952	Fungi	Ascomycota	Eurotiomycetes	Eurotiales	Aspergillaceae	Aspergillus
ASV7025	Fungi	Ascomycota	Eurotiomycetes	Eurotiales	Aspergillaceae	Aspergillus
ASV7187	Fungi	Ascomycota	Eurotiomycetes	Eurotiales	Aspergillaceae	Aspergillus
ASV7220	Fungi	Ascomycota	Eurotiomycetes	Eurotiales	Aspergillaceae	Aspergillus
ASV7241	Fungi	Ascomycota	Eurotiomycetes	Eurotiales	Aspergillaceae	Aspergillus
ASV7525	Fungi	Ascomycota	Eurotiomycetes	Eurotiales	Aspergillaceae	Aspergillus
ASV7746	Fungi	Ascomycota	Eurotiomycetes	Eurotiales	Aspergillaceae	Aspergillus
ASV7847	Fungi	Ascomycota	Eurotiomycetes	Eurotiales	Aspergillaceae	Aspergillus
ASV7903	Fungi	Ascomycota	Eurotiomycetes	Eurotiales	Aspergillaceae	Aspergillus
ASV7926	Fungi	Ascomycota	Eurotiomycetes	Eurotiales	Aspergillaceae	Aspergillus
ASV8248	Fungi	Ascomycota	Eurotiomycetes	Eurotiales	Aspergillaceae	Aspergillus
ASV8578	Fungi	Ascomycota	Eurotiomycetes	Eurotiales	Aspergillaceae	Aspergillus
ASV8618	Fungi	Ascomycota	Eurotiomycetes	Eurotiales	Aspergillaceae	Aspergillus
ASV8828	Fungi	Ascomycota	Eurotiomycetes	Eurotiales	Aspergillaceae	Aspergillus
ASV9129	Fungi	Ascomycota	Eurotiomycetes	Eurotiales	Aspergillaceae	Aspergillus
ASV9179	Fungi	Ascomycota	Eurotiomycetes	Eurotiales	Aspergillaceae	Aspergillus
ASV9481	Fungi	Ascomycota	Eurotiomycetes	Eurotiales	Aspergillaceae	Aspergillus
ASV9533	Fungi	Ascomycota	Eurotiomycetes	Eurotiales	Aspergillaceae	Aspergillus
ASV9604	Fungi	Ascomycota	Eurotiomycetes	Eurotiales	Aspergillaceae	Aspergillus
ASV143	Fungi	Ascomycota	Eurotiomycetes	Eurotiales	Aspergillaceae	Penicillium
ASV177	Fungi	Ascomycota	Eurotiomycetes	Eurotiales	Aspergillaceae	Penicillium
ASV196	Fungi	Ascomycota	Eurotiomycetes	Eurotiales	Aspergillaceae	Penicillium
ASV257	Fungi	Ascomycota	Eurotiomycetes	Eurotiales	Aspergillaceae	Penicillium
ASV314	Fungi	Ascomycota	Eurotiomycetes	Eurotiales	Aspergillaceae	Penicillium
ASV338	Fungi	Ascomycota	Eurotiomycetes	Eurotiales	Aspergillaceae	Penicillium
ASV386	Fungi	Ascomycota	Eurotiomycetes	Eurotiales	Aspergillaceae	Penicillium
ASV407	Fungi	Ascomycota	Eurotiomycetes	Eurotiales	Aspergillaceae	Penicillium
ASV432	Fungi	Ascomycota	Eurotiomycetes	Eurotiales	Aspergillaceae	Penicillium
ASV529	Fungi	Ascomycota	Eurotiomycetes	Eurotiales	Aspergillaceae	Penicillium
ASV552	Fungi	Ascomycota	Eurotiomycetes	Eurotiales	Aspergillaceae	Penicillium
ASV572	Fungi	Ascomycota	Eurotiomycetes	Eurotiales	Aspergillaceae	Penicillium
ASV697	Fungi	Ascomycota	Eurotiomycetes	Eurotiales	Aspergillaceae	Penicillium
ASV848	Fungi	Ascomycota	Eurotiomycetes	Eurotiales	Aspergillaceae	Penicillium
ASV962	Fungi	Ascomycota	Eurotiomycetes	Eurotiales	Aspergillaceae	Penicillium
ASV1020	Fungi	Ascomycota	Eurotiomycetes	Eurotiales	Aspergillaceae	Penicillium
ASV1060	Fungi	Ascomycota	Eurotiomycetes	Eurotiales	Aspergillaceae	Penicillium
ASV1082	Fungi	Ascomycota	Eurotiomycetes	Eurotiales	Aspergillaceae	Penicillium
ASV1126	Fungi	Ascomycota	Eurotiomycetes	Eurotiales	Aspergillaceae	Penicillium
ASV1152	Fungi	Ascomycota	Eurotiomycetes	Eurotiales	Aspergillaceae	Penicillium
ASV1161	Fungi	Ascomycota	Eurotiomycetes	Eurotiales	Aspergillaceae	Penicillium
ASV1205	Fungi	Ascomycota	Eurotiomycetes	Eurotiales	Aspergillaceae	Penicillium
ASV1304	Fungi	Ascomycota	Eurotiomycetes	Eurotiales	Aspergillaceae	Penicillium
ASV1439	Fungi	Ascomycota	Eurotiomycetes	Eurotiales	Aspergillaceae	Penicillium
ASV1444	Fungi	Ascomycota	Eurotiomycetes	Eurotiales	Aspergillaceae	Penicillium
ASV1462	Fungi	Ascomycota	Eurotiomycetes	Eurotiales	Aspergillaceae	Penicillium
ASV1492	Fungi	Ascomycota	Eurotiomycetes	Eurotiales	Aspergillaceae	Penicillium
ASV1749	Fungi	Ascomycota	Eurotiomycetes	Eurotiales	Aspergillaceae	Penicillium
ASV1859	Fungi	Ascomycota	Eurotiomycetes	Eurotiales	Aspergillaceae	Penicillium
ASV1949	Fungi	Ascomycota	Eurotiomycetes	Eurotiales	Aspergillaceae	Penicillium
ASV1984	Fungi	Ascomycota	Eurotiomycetes	Eurotiales	Aspergillaceae	Penicillium
ASV2106	Fungi	Ascomycota	Eurotiomycetes	Eurotiales	Aspergillaceae	Penicillium
ASV2150	Fungi	Ascomycota	Eurotiomycetes	Eurotiales	Aspergillaceae	Penicillium
ASV2377	Fungi	Ascomycota	Eurotiomycetes	Eurotiales	Aspergillaceae	Penicillium
ASV2411	Fungi	Ascomycota	Eurotiomycetes	Eurotiales	Aspergillaceae	Penicillium
ASV2786	Fungi	Ascomycota	Eurotiomycetes	Eurotiales	Aspergillaceae	Penicillium
ASV2877	Fungi	Ascomycota	Eurotiomycetes	Eurotiales	Aspergillaceae	Penicillium
ASV3609	Fungi	Ascomycota	Eurotiomycetes	Eurotiales	Aspergillaceae	Penicillium
ASV3673	Fungi	Ascomycota	Eurotiomycetes	Eurotiales	Aspergillaceae	Penicillium
ASV3709	Fungi	Ascomycota	Eurotiomycetes	Eurotiales	Aspergillaceae	Penicillium
ASV3869	Fungi	Ascomycota	Eurotiomycetes	Eurotiales	Aspergillaceae	Penicillium
ASV3925	Fungi	Ascomycota	Eurotiomycetes	Eurotiales	Aspergillaceae	Penicillium
ASV4215	Fungi	Ascomycota	Eurotiomycetes	Eurotiales	Aspergillaceae	Penicillium
ASV4231	Fungi	Ascomycota	Eurotiomycetes	Eurotiales	Aspergillaceae	Penicillium
ASV4303	Fungi	Ascomycota	Eurotiomycetes	Eurotiales	Aspergillaceae	Penicillium
ASV4330	Fungi	Ascomycota	Eurotiomycetes	Eurotiales	Aspergillaceae	Penicillium
ASV4378	Fungi	Ascomycota	Eurotiomycetes	Eurotiales	Aspergillaceae	Penicillium
ASV4398	Fungi	Ascomycota	Eurotiomycetes	Eurotiales	Aspergillaceae	Penicillium
ASV4552	Fungi	Ascomycota	Eurotiomycetes	Eurotiales	Aspergillaceae	Penicillium
ASV4602	Fungi	Ascomycota	Eurotiomycetes	Eurotiales	Aspergillaceae	Penicillium
ASV4757	Fungi	Ascomycota	Eurotiomycetes	Eurotiales	Aspergillaceae	Penicillium
ASV4904	Fungi	Ascomycota	Eurotiomycetes	Eurotiales	Aspergillaceae	Penicillium
ASV4930	Fungi	Ascomycota	Eurotiomycetes	Eurotiales	Aspergillaceae	Penicillium
ASV5052	Fungi	Ascomycota	Eurotiomycetes	Eurotiales	Aspergillaceae	Penicillium
ASV5192	Fungi	Ascomycota	Eurotiomycetes	Eurotiales	Aspergillaceae	Penicillium
ASV5270	Fungi	Ascomycota	Eurotiomycetes	Eurotiales	Aspergillaceae	Penicillium
ASV5377	Fungi	Ascomycota	Eurotiomycetes	Eurotiales	Aspergillaceae	Penicillium
ASV5482	Fungi	Ascomycota	Eurotiomycetes	Eurotiales	Aspergillaceae	Penicillium
ASV5530	Fungi	Ascomycota	Eurotiomycetes	Eurotiales	Aspergillaceae	Penicillium
ASV5583	Fungi	Ascomycota	Eurotiomycetes	Eurotiales	Aspergillaceae	Penicillium
ASV5837	Fungi	Ascomycota	Eurotiomycetes	Eurotiales	Aspergillaceae	Penicillium
ASV5866	Fungi	Ascomycota	Eurotiomycetes	Eurotiales	Aspergillaceae	Penicillium
ASV6211	Fungi	Ascomycota	Eurotiomycetes	Eurotiales	Aspergillaceae	Penicillium
ASV6212	Fungi	Ascomycota	Eurotiomycetes	Eurotiales	Aspergillaceae	Penicillium
ASV6474	Fungi	Ascomycota	Eurotiomycetes	Eurotiales	Aspergillaceae	Penicillium
ASV6611	Fungi	Ascomycota	Eurotiomycetes	Eurotiales	Aspergillaceae	Penicillium
ASV6638	Fungi	Ascomycota	Eurotiomycetes	Eurotiales	Aspergillaceae	Penicillium
ASV6701	Fungi	Ascomycota	Eurotiomycetes	Eurotiales	Aspergillaceae	Penicillium
ASV6959	Fungi	Ascomycota	Eurotiomycetes	Eurotiales	Aspergillaceae	Penicillium
ASV6960	Fungi	Ascomycota	Eurotiomycetes	Eurotiales	Aspergillaceae	Penicillium
ASV7174	Fungi	Ascomycota	Eurotiomycetes	Eurotiales	Aspergillaceae	Penicillium
ASV7377	Fungi	Ascomycota	Eurotiomycetes	Eurotiales	Aspergillaceae	Penicillium
ASV7544	Fungi	Ascomycota	Eurotiomycetes	Eurotiales	Aspergillaceae	Penicillium
ASV7550	Fungi	Ascomycota	Eurotiomycetes	Eurotiales	Aspergillaceae	Penicillium
ASV8019	Fungi	Ascomycota	Eurotiomycetes	Eurotiales	Aspergillaceae	Penicillium
ASV8071	Fungi	Ascomycota	Eurotiomycetes	Eurotiales	Aspergillaceae	Penicillium
ASV8128	Fungi	Ascomycota	Eurotiomycetes	Eurotiales	Aspergillaceae	Penicillium
ASV8192	Fungi	Ascomycota	Eurotiomycetes	Eurotiales	Aspergillaceae	Penicillium
ASV8223	Fungi	Ascomycota	Eurotiomycetes	Eurotiales	Aspergillaceae	Penicillium
ASV8237	Fungi	Ascomycota	Eurotiomycetes	Eurotiales	Aspergillaceae	Penicillium
ASV8404	Fungi	Ascomycota	Eurotiomycetes	Eurotiales	Aspergillaceae	Penicillium
ASV8542	Fungi	Ascomycota	Eurotiomycetes	Eurotiales	Aspergillaceae	Penicillium
ASV8576	Fungi	Ascomycota	Eurotiomycetes	Eurotiales	Aspergillaceae	Penicillium
ASV8644	Fungi	Ascomycota	Eurotiomycetes	Eurotiales	Aspergillaceae	Penicillium
ASV8901	Fungi	Ascomycota	Eurotiomycetes	Eurotiales	Aspergillaceae	Penicillium
ASV9008	Fungi	Ascomycota	Eurotiomycetes	Eurotiales	Aspergillaceae	Penicillium
ASV9157	Fungi	Ascomycota	Eurotiomycetes	Eurotiales	Aspergillaceae	Penicillium
ASV9679	Fungi	Ascomycota	Eurotiomycetes	Eurotiales	Aspergillaceae	Penicillium
ASV9687	Fungi	Ascomycota	Eurotiomycetes	Eurotiales	Aspergillaceae	Penicillium
ASV9929	Fungi	Ascomycota	Eurotiomycetes	Eurotiales	Aspergillaceae	Penicillium
ASV10096	Fungi	Ascomycota	Eurotiomycetes	Eurotiales	Aspergillaceae	Penicillium
ASV10212	Fungi	Ascomycota	Eurotiomycetes	Eurotiales	Aspergillaceae	Penicillium
ASV1367	Fungi	Ascomycota	Eurotiomycetes	Eurotiales	Aspergillaceae
ASV1750	Fungi	Ascomycota	Eurotiomycetes	Eurotiales	Aspergillaceae
ASV1761	Fungi	Ascomycota	Eurotiomycetes	Eurotiales	Aspergillaceae
ASV2376	Fungi	Ascomycota	Eurotiomycetes	Eurotiales	Aspergillaceae
ASV5648	Fungi	Ascomycota	Eurotiomycetes	Eurotiales	Aspergillaceae
ASV5935	Fungi	Ascomycota	Eurotiomycetes	Eurotiales	Aspergillaceae
ASV7026	Fungi	Ascomycota	Eurotiomycetes	Eurotiales	Aspergillaceae
ASV8683	Fungi	Ascomycota	Eurotiomycetes	Eurotiales	Aspergillaceae
ASV2631	Fungi	Basidiomycota	Agaricomycetes	Atheliales	Atheliaceae	Athelia
ASV3676	Fungi	Basidiomycota	Agaricomycetes	Atheliales	Atheliaceae	Piloderma
ASV4843	Fungi	Basidiomycota	Agaricomycetes	Atheliales	Atheliaceae	Piloderma
ASV3967	Fungi	Ascomycota	Dothideomycetes	Dothideales	Aureobasidiaceae	Aureobasidium
ASV4115	Fungi	Ascomycota	Dothideomycetes	Dothideales	Aureobasidiaceae	Aureobasidium
ASV4178	Fungi	Ascomycota	Dothideomycetes	Dothideales	Aureobasidiaceae	Aureobasidium
ASV4267	Fungi	Ascomycota	Dothideomycetes	Dothideales	Aureobasidiaceae	Aureobasidium
ASV7358	Fungi	Ascomycota	Dothideomycetes	Dothideales	Aureobasidiaceae	Aureobasidium
ASV7735	Fungi	Ascomycota	Dothideomycetes	Dothideales	Aureobasidiaceae	Aureobasidium
ASV7844	Fungi	Ascomycota	Dothideomycetes	Dothideales	Aureobasidiaceae	Aureobasidium
ASV575	Fungi	Ascomycota	Dothideomycetes	Dothideales	Aureobasidiaceae
ASV4238	Fungi	Ascomycota	Dothideomycetes	Dothideales	Aureobasidiaceae
ASV8855	Fungi	Ascomycota	Dothideomycetes	Dothideales	Aureobasidiaceae
ASV2364	Fungi	Basidiomycota	Agaricomycetes	Auriculariales	Auriculariaceae	Auricularia
ASV3126	Fungi	Basidiomycota	Agaricomycetes	Auriculariales	Auriculariaceae	Auricularia
ASV3943	Fungi	Basidiomycota	Agaricomycetes	Auriculariales	Auriculariaceae	Auricularia
ASV216	Fungi	Ascomycota	Sordariomycetes	Xylariales	Bartaliniaceae	Truncatella
ASV2664	Fungi	Ascomycota	Sordariomycetes	Xylariales	Bartaliniaceae	Truncatella
ASV3408	Fungi	Ascomycota	Sordariomycetes	Xylariales	Bartaliniaceae	Truncatella
ASV3591	Fungi	Ascomycota	Sordariomycetes	Xylariales	Bartaliniaceae	Truncatella
ASV1666	Fungi	Entomophthoromycota	Basidiobolomycetes	Basidiobolales	Basidiobolaceae	Basidiobolus
ASV2223	Fungi	Entomophthoromycota	Basidiobolomycetes	Basidiobolales	Basidiobolaceae	Basidiobolus
ASV3285	Fungi	Entomophthoromycota	Basidiobolomycetes	Basidiobolales	Basidiobolaceae	Basidiobolus
ASV799	Fungi	Ascomycota	Sordariomycetes	Hypocreales	Bionectriaceae	Clonostachys
ASV1992	Fungi	Ascomycota	Sordariomycetes	Hypocreales	Bionectriaceae	Clonostachys
ASV2351	Fungi	Ascomycota	Sordariomycetes	Hypocreales	Bionectriaceae	Clonostachys
ASV2370	Fungi	Ascomycota	Sordariomycetes	Hypocreales	Bionectriaceae	Clonostachys
ASV2803	Fungi	Ascomycota	Sordariomycetes	Hypocreales	Bionectriaceae	Clonostachys
ASV3262	Fungi	Ascomycota	Sordariomycetes	Hypocreales	Bionectriaceae	Clonostachys
ASV4827	Fungi	Ascomycota	Sordariomycetes	Hypocreales	Bionectriaceae	Clonostachys
ASV5484	Fungi	Ascomycota	Sordariomycetes	Hypocreales	Bionectriaceae	Clonostachys
ASV7002	Fungi	Ascomycota	Sordariomycetes	Hypocreales	Bionectriaceae	Clonostachys
ASV8983	Fungi	Ascomycota	Sordariomycetes	Hypocreales	Bionectriaceae	Clonostachys
ASV9696	Fungi	Ascomycota	Sordariomycetes	Hypocreales	Bionectriaceae	Geosmithia
ASV74	Fungi	Ascomycota	Sordariomycetes	Hypocreales	Bionectriaceae	Gliomastix
ASV164	Fungi	Ascomycota	Sordariomycetes	Hypocreales	Bionectriaceae	Gliomastix
ASV213	Fungi	Ascomycota	Sordariomycetes	Hypocreales	Bionectriaceae	Gliomastix
ASV2407	Fungi	Ascomycota	Sordariomycetes	Hypocreales	Bionectriaceae	Gliomastix
ASV3099	Fungi	Ascomycota	Sordariomycetes	Hypocreales	Bionectriaceae	Gliomastix
ASV3243	Fungi	Ascomycota	Sordariomycetes	Hypocreales	Bionectriaceae	Gliomastix
ASV4655	Fungi	Ascomycota	Sordariomycetes	Hypocreales	Bionectriaceae	Gliomastix
ASV2758	Fungi	Ascomycota	Sordariomycetes	Hypocreales	Bionectriaceae	Hydropisphaera
ASV7546	Fungi	Ascomycota	Sordariomycetes	Hypocreales	Bionectriaceae	Ijuhya
ASV56	Fungi	Ascomycota	Sordariomycetes	Hypocreales	Bionectriaceae
ASV372	Fungi	Ascomycota	Sordariomycetes	Hypocreales	Bionectriaceae
ASV8122	Fungi	Ascomycota	Sordariomycetes	Hypocreales	Bionectriaceae
ASV6973	Fungi	Basidiomycota	Agaricomycetes	Agaricales	Bolbitiaceae	Conocybe
ASV8795	Fungi	Basidiomycota	Agaricomycetes	Agaricales	Bolbitiaceae	Conocybe
ASV9751	Fungi	Basidiomycota	Agaricomycetes	Agaricales	Bolbitiaceae
ASV9345	Fungi	Basidiomycota	Agaricomycetes	Boletales	Boletaceae	Suillellus
ASV3849	Fungi	Ascomycota	Sordariomycetes	Sordariales	Bombardiaceae	Ramophialophora
ASV1087	Fungi	Basidiomycota	Agaricomycetes	Russulales	Bondarzewiaceae	Heterobasidion
ASV1482	Fungi	Basidiomycota	Agaricomycetes	Cantharellales	Botryobasidiaceae	Botryobasidium
ASV5427	Fungi	Basidiomycota	Agaricomycetes	Cantharellales	Botryobasidiaceae	Botryobasidium
ASV6002	Fungi	Basidiomycota	Agaricomycetes	Cantharellales	Botryobasidiaceae	Botryobasidium
ASV5811	Fungi	Ascomycota	Dothideomycetes	Botryosphaeriales	Botryosphaeriaceae
ASV8063	Fungi	Basidiomycota	Exobasidiomycetes	Exobasidiales	Brachybasidiaceae	Meira
ASV874	Fungi	Basidiomycota	Tremellomycetes	Tremellales	Bulleribasidiaceae	Hannaella
ASV68	Fungi	Basidiomycota	Tremellomycetes	Tremellales	Bulleribasidiaceae	Vishniacozyma
ASV938	Fungi	Basidiomycota	Tremellomycetes	Tremellales	Bulleribasidiaceae	Vishniacozyma
ASV1746	Fungi	Basidiomycota	Tremellomycetes	Tremellales	Bulleribasidiaceae	Vishniacozyma
ASV1766	Fungi	Basidiomycota	Tremellomycetes	Tremellales	Bulleribasidiaceae	Vishniacozyma
ASV2020	Fungi	Basidiomycota	Tremellomycetes	Tremellales	Bulleribasidiaceae	Vishniacozyma
ASV2098	Fungi	Basidiomycota	Tremellomycetes	Tremellales	Bulleribasidiaceae	Vishniacozyma
ASV2120	Fungi	Basidiomycota	Tremellomycetes	Tremellales	Bulleribasidiaceae	Vishniacozyma
ASV2168	Fungi	Basidiomycota	Tremellomycetes	Tremellales	Bulleribasidiaceae	Vishniacozyma
ASV2256	Fungi	Basidiomycota	Tremellomycetes	Tremellales	Bulleribasidiaceae	Vishniacozyma
ASV2633	Fungi	Basidiomycota	Tremellomycetes	Tremellales	Bulleribasidiaceae	Vishniacozyma
ASV2658	Fungi	Basidiomycota	Tremellomycetes	Tremellales	Bulleribasidiaceae	Vishniacozyma
ASV3063	Fungi	Basidiomycota	Tremellomycetes	Tremellales	Bulleribasidiaceae	Vishniacozyma
ASV3198	Fungi	Basidiomycota	Tremellomycetes	Tremellales	Bulleribasidiaceae	Vishniacozyma
ASV3600	Fungi	Basidiomycota	Tremellomycetes	Tremellales	Bulleribasidiaceae	Vishniacozyma
ASV4327	Fungi	Basidiomycota	Tremellomycetes	Tremellales	Bulleribasidiaceae	Vishniacozyma
ASV4706	Fungi	Basidiomycota	Tremellomycetes	Tremellales	Bulleribasidiaceae	Vishniacozyma
ASV4866	Fungi	Basidiomycota	Tremellomycetes	Tremellales	Bulleribasidiaceae	Vishniacozyma
ASV5057	Fungi	Basidiomycota	Tremellomycetes	Tremellales	Bulleribasidiaceae	Vishniacozyma
ASV5127	Fungi	Basidiomycota	Tremellomycetes	Tremellales	Bulleribasidiaceae	Vishniacozyma
ASV5145	Fungi	Basidiomycota	Tremellomycetes	Tremellales	Bulleribasidiaceae	Vishniacozyma
ASV5440	Fungi	Basidiomycota	Tremellomycetes	Tremellales	Bulleribasidiaceae	Vishniacozyma
ASV5535	Fungi	Basidiomycota	Tremellomycetes	Tremellales	Bulleribasidiaceae	Vishniacozyma
ASV5629	Fungi	Basidiomycota	Tremellomycetes	Tremellales	Bulleribasidiaceae	Vishniacozyma
ASV5679	Fungi	Basidiomycota	Tremellomycetes	Tremellales	Bulleribasidiaceae	Vishniacozyma
ASV6240	Fungi	Basidiomycota	Tremellomycetes	Tremellales	Bulleribasidiaceae	Vishniacozyma
ASV8505	Fungi	Basidiomycota	Tremellomycetes	Tremellales	Bulleribasidiaceae	Vishniacozyma
ASV567	Fungi	Basidiomycota	Tremellomycetes	Tremellales	Bulleribasidiaceae
ASV5744	Fungi	Calcarisporiellomycota	Calcarisporiellomycetes	Calcarisporiellales	Calcarisporiellaceae	Calcarisporiella
ASV9335	Fungi	Calcarisporiellomycota	Calcarisporiellomycetes	Calcarisporiellales	Calcarisporiellaceae	Calcarisporiella
ASV7780	Fungi	Basidiomycota	Microbotryomycetes	Kriegeriales	Camptobasidiaceae	Glaciozyma
ASV8215	Fungi	Basidiomycota	Microbotryomycetes	Kriegeriales	Camptobasidiaceae
ASV821	Fungi	Basidiomycota	Agaricomycetes	Cantharellales	Cantharellales incertae sedis	Minimedusa
ASV2698	Fungi	Basidiomycota	Agaricomycetes	Cantharellales	Cantharellales incertae sedis	Minimedusa
ASV6231	Fungi	Ascomycota	Lecanoromycetes	Lecanorales	Catillariaceae	Austrolecia
ASV8083	Fungi	Ascomycota	Lecanoromycetes	Lecanorales	Catillariaceae	Austrolecia
ASV9803	Fungi	Ascomycota	Lecanoromycetes	Lecanorales	Catillariaceae	Austrolecia
ASV553	Fungi	Ascomycota	Lecanoromycetes	Lecanorales	Catillariaceae
ASV5205	Fungi	Ascomycota	Lecanoromycetes	Lecanorales	Catillariaceae
ASV5599	Fungi	Ascomycota	Lecanoromycetes	Lecanorales	Catillariaceae
ASV6107	Fungi	Ascomycota	Lecanoromycetes	Lecanorales	Catillariaceae
ASV2525	Fungi	Ascomycota	Sordariomycetes	Sordariales	Cephalothecaceae	Cephalotheca
ASV6146	Fungi	Ascomycota	Sordariomycetes	Sordariales	Cephalothecaceae	Cephalotheca
ASV6574	Fungi	Ascomycota	Sordariomycetes	Sordariales	Cephalothecaceae	Phialemonium
ASV8236	Fungi	Ascomycota	Sordariomycetes	Sordariales	Cephalothecaceae	Phialemonium
ASV801	Fungi	Ascomycota	Sordariomycetes	Sordariales	Cephalothecaceae
ASV570	Fungi	Basidiomycota	Agaricomycetes	Cantharellales	Ceratobasidiaceae	Ceratobasidium
ASV1185	Fungi	Basidiomycota	Agaricomycetes	Cantharellales	Ceratobasidiaceae	Ceratobasidium
ASV1417	Fungi	Basidiomycota	Agaricomycetes	Cantharellales	Ceratobasidiaceae	Ceratobasidium
ASV2357	Fungi	Basidiomycota	Agaricomycetes	Cantharellales	Ceratobasidiaceae	Ceratobasidium
ASV5592	Fungi	Basidiomycota	Agaricomycetes	Cantharellales	Ceratobasidiaceae	Ceratobasidium
ASV5748	Fungi	Basidiomycota	Agaricomycetes	Cantharellales	Ceratobasidiaceae	Ceratobasidium
ASV5953	Fungi	Basidiomycota	Agaricomycetes	Cantharellales	Ceratobasidiaceae	Ceratobasidium
ASV7185	Fungi	Basidiomycota	Agaricomycetes	Cantharellales	Ceratobasidiaceae	Ceratobasidium
ASV7475	Fungi	Basidiomycota	Agaricomycetes	Cantharellales	Ceratobasidiaceae	Ceratobasidium
ASV7639	Fungi	Basidiomycota	Agaricomycetes	Cantharellales	Ceratobasidiaceae	Ceratobasidium
ASV8913	Fungi	Basidiomycota	Agaricomycetes	Cantharellales	Ceratobasidiaceae	Ceratobasidium
ASV1130	Fungi	Basidiomycota	Agaricomycetes	Cantharellales	Ceratobasidiaceae	Thanatephorus
ASV1970	Fungi	Basidiomycota	Agaricomycetes	Cantharellales	Ceratobasidiaceae	Thanatephorus
ASV641	Fungi	Basidiomycota	Agaricomycetes	Cantharellales	Ceratobasidiaceae
ASV1159	Fungi	Basidiomycota	Agaricomycetes	Cantharellales	Ceratobasidiaceae
ASV1337	Fungi	Basidiomycota	Agaricomycetes	Cantharellales	Ceratobasidiaceae
ASV1946	Fungi	Basidiomycota	Agaricomycetes	Cantharellales	Ceratobasidiaceae
ASV2028	Fungi	Basidiomycota	Agaricomycetes	Cantharellales	Ceratobasidiaceae
ASV2446	Fungi	Basidiomycota	Agaricomycetes	Cantharellales	Ceratobasidiaceae
ASV2828	Fungi	Basidiomycota	Agaricomycetes	Cantharellales	Ceratobasidiaceae
ASV3280	Fungi	Basidiomycota	Agaricomycetes	Cantharellales	Ceratobasidiaceae
ASV3478	Fungi	Basidiomycota	Agaricomycetes	Cantharellales	Ceratobasidiaceae
ASV3551	Fungi	Basidiomycota	Agaricomycetes	Cantharellales	Ceratobasidiaceae
ASV4113	Fungi	Basidiomycota	Agaricomycetes	Cantharellales	Ceratobasidiaceae
ASV4259	Fungi	Basidiomycota	Agaricomycetes	Cantharellales	Ceratobasidiaceae
ASV4912	Fungi	Basidiomycota	Agaricomycetes	Cantharellales	Ceratobasidiaceae
ASV4932	Fungi	Basidiomycota	Agaricomycetes	Cantharellales	Ceratobasidiaceae
ASV5100	Fungi	Basidiomycota	Agaricomycetes	Cantharellales	Ceratobasidiaceae
ASV5776	Fungi	Basidiomycota	Agaricomycetes	Cantharellales	Ceratobasidiaceae
ASV5805	Fungi	Basidiomycota	Agaricomycetes	Cantharellales	Ceratobasidiaceae
ASV5843	Fungi	Basidiomycota	Agaricomycetes	Cantharellales	Ceratobasidiaceae
ASV5844	Fungi	Basidiomycota	Agaricomycetes	Cantharellales	Ceratobasidiaceae
ASV5932	Fungi	Basidiomycota	Agaricomycetes	Cantharellales	Ceratobasidiaceae
ASV5941	Fungi	Basidiomycota	Agaricomycetes	Cantharellales	Ceratobasidiaceae
ASV6122	Fungi	Basidiomycota	Agaricomycetes	Cantharellales	Ceratobasidiaceae
ASV6396	Fungi	Basidiomycota	Agaricomycetes	Cantharellales	Ceratobasidiaceae
ASV6897	Fungi	Basidiomycota	Agaricomycetes	Cantharellales	Ceratobasidiaceae
ASV7691	Fungi	Basidiomycota	Agaricomycetes	Cantharellales	Ceratobasidiaceae
ASV7993	Fungi	Basidiomycota	Agaricomycetes	Cantharellales	Ceratobasidiaceae
ASV8522	Fungi	Basidiomycota	Agaricomycetes	Cantharellales	Ceratobasidiaceae
ASV8677	Fungi	Basidiomycota	Agaricomycetes	Cantharellales	Ceratobasidiaceae
ASV10137	Fungi	Basidiomycota	Agaricomycetes	Cantharellales	Ceratobasidiaceae
ASV9884	Fungi	Ascomycota	Sordariomycetes	Melanosporales	Ceratostomataceae	Harzia
ASV3082	Fungi	Ascomycota	Sordariomycetes	Melanosporales	Ceratostomataceae	Sphaerodes
ASV1866	Fungi	Basidiomycota	Dacrymycetes	Dacrymycetales	Cerinomycetaceae	Cerinomyces
ASV7252	Fungi	Basidiomycota	Dacrymycetes	Dacrymycetales	Cerinomycetaceae	Cerinomyces
ASV7628	Fungi	Ascomycota	Leotiomycetes	Helotiales	Chaetomellaceae	Pilidium
ASV2046	Fungi	Ascomycota	Sordariomycetes	Sordariales	Chaetomiaceae	Chaetomidium
ASV1	Fungi	Ascomycota	Sordariomycetes	Sordariales	Chaetomiaceae	Chaetomium
ASV57	Fungi	Ascomycota	Sordariomycetes	Sordariales	Chaetomiaceae	Chaetomium
ASV161	Fungi	Ascomycota	Sordariomycetes	Sordariales	Chaetomiaceae	Chaetomium
ASV231	Fungi	Ascomycota	Sordariomycetes	Sordariales	Chaetomiaceae	Chaetomium
ASV392	Fungi	Ascomycota	Sordariomycetes	Sordariales	Chaetomiaceae	Chaetomium
ASV784	Fungi	Ascomycota	Sordariomycetes	Sordariales	Chaetomiaceae	Chaetomium
ASV1127	Fungi	Ascomycota	Sordariomycetes	Sordariales	Chaetomiaceae	Chaetomium
ASV1409	Fungi	Ascomycota	Sordariomycetes	Sordariales	Chaetomiaceae	Chaetomium
ASV1425	Fungi	Ascomycota	Sordariomycetes	Sordariales	Chaetomiaceae	Chaetomium
ASV2050	Fungi	Ascomycota	Sordariomycetes	Sordariales	Chaetomiaceae	Chaetomium
ASV2789	Fungi	Ascomycota	Sordariomycetes	Sordariales	Chaetomiaceae	Chaetomium
ASV3156	Fungi	Ascomycota	Sordariomycetes	Sordariales	Chaetomiaceae	Chaetomium
ASV3267	Fungi	Ascomycota	Sordariomycetes	Sordariales	Chaetomiaceae	Chaetomium
ASV4589	Fungi	Ascomycota	Sordariomycetes	Sordariales	Chaetomiaceae	Chaetomium
ASV9608	Fungi	Ascomycota	Sordariomycetes	Sordariales	Chaetomiaceae	Chaetomium
ASV24	Fungi	Ascomycota	Sordariomycetes	Sordariales	Chaetomiaceae	Humicola
ASV40	Fungi	Ascomycota	Sordariomycetes	Sordariales	Chaetomiaceae	Humicola
ASV63	Fungi	Ascomycota	Sordariomycetes	Sordariales	Chaetomiaceae	Humicola
ASV315	Fungi	Ascomycota	Sordariomycetes	Sordariales	Chaetomiaceae	Humicola
ASV358	Fungi	Ascomycota	Sordariomycetes	Sordariales	Chaetomiaceae	Humicola
ASV798	Fungi	Ascomycota	Sordariomycetes	Sordariales	Chaetomiaceae	Humicola
ASV2891	Fungi	Ascomycota	Sordariomycetes	Sordariales	Chaetomiaceae	Humicola
ASV2963	Fungi	Ascomycota	Sordariomycetes	Sordariales	Chaetomiaceae	Humicola
ASV7051	Fungi	Ascomycota	Sordariomycetes	Sordariales	Chaetomiaceae	Humicola
ASV7968	Fungi	Ascomycota	Sordariomycetes	Sordariales	Chaetomiaceae	Humicola
ASV8012	Fungi	Ascomycota	Sordariomycetes	Sordariales	Chaetomiaceae	Humicola
ASV5930	Fungi	Ascomycota	Sordariomycetes	Sordariales	Chaetomiaceae	Melanocarpus
ASV6906	Fungi	Ascomycota	Sordariomycetes	Sordariales	Chaetomiaceae	Mycothermus
ASV162	Fungi	Ascomycota	Sordariomycetes	Sordariales	Chaetomiaceae	Thielavia
ASV1137	Fungi	Ascomycota	Sordariomycetes	Sordariales	Chaetomiaceae	Thielavia
ASV8543	Fungi	Ascomycota	Sordariomycetes	Sordariales	Chaetomiaceae	Thielavia
ASV17	Fungi	Ascomycota	Sordariomycetes	Sordariales	Chaetomiaceae	Trichocladium
ASV165	Fungi	Ascomycota	Sordariomycetes	Sordariales	Chaetomiaceae	Trichocladium
ASV307	Fungi	Ascomycota	Sordariomycetes	Sordariales	Chaetomiaceae	Trichocladium
ASV2286	Fungi	Ascomycota	Sordariomycetes	Sordariales	Chaetomiaceae	Trichocladium
ASV2418	Fungi	Ascomycota	Sordariomycetes	Sordariales	Chaetomiaceae	Trichocladium
ASV2602	Fungi	Ascomycota	Sordariomycetes	Sordariales	Chaetomiaceae	Trichocladium
ASV2842	Fungi	Ascomycota	Sordariomycetes	Sordariales	Chaetomiaceae	Trichocladium
ASV3359	Fungi	Ascomycota	Sordariomycetes	Sordariales	Chaetomiaceae	Trichocladium
ASV5328	Fungi	Ascomycota	Sordariomycetes	Sordariales	Chaetomiaceae	Trichocladium
ASV6718	Fungi	Ascomycota	Sordariomycetes	Sordariales	Chaetomiaceae	Trichocladium
ASV7975	Fungi	Ascomycota	Sordariomycetes	Sordariales	Chaetomiaceae	Trichocladium
ASV47	Fungi	Ascomycota	Sordariomycetes	Sordariales	Chaetomiaceae
ASV84	Fungi	Ascomycota	Sordariomycetes	Sordariales	Chaetomiaceae
ASV97	Fungi	Ascomycota	Sordariomycetes	Sordariales	Chaetomiaceae
ASV154	Fungi	Ascomycota	Sordariomycetes	Sordariales	Chaetomiaceae
ASV163	Fungi	Ascomycota	Sordariomycetes	Sordariales	Chaetomiaceae
ASV201	Fungi	Ascomycota	Sordariomycetes	Sordariales	Chaetomiaceae
ASV205	Fungi	Ascomycota	Sordariomycetes	Sordariales	Chaetomiaceae
ASV384	Fungi	Ascomycota	Sordariomycetes	Sordariales	Chaetomiaceae
ASV453	Fungi	Ascomycota	Sordariomycetes	Sordariales	Chaetomiaceae
ASV573	Fungi	Ascomycota	Sordariomycetes	Sordariales	Chaetomiaceae
ASV574	Fungi	Ascomycota	Sordariomycetes	Sordariales	Chaetomiaceae
ASV595	Fungi	Ascomycota	Sordariomycetes	Sordariales	Chaetomiaceae
ASV604	Fungi	Ascomycota	Sordariomycetes	Sordariales	Chaetomiaceae
ASV980	Fungi	Ascomycota	Sordariomycetes	Sordariales	Chaetomiaceae
ASV1287	Fungi	Ascomycota	Sordariomycetes	Sordariales	Chaetomiaceae
ASV1437	Fungi	Ascomycota	Sordariomycetes	Sordariales	Chaetomiaceae
ASV1557	Fungi	Ascomycota	Sordariomycetes	Sordariales	Chaetomiaceae
ASV1739	Fungi	Ascomycota	Sordariomycetes	Sordariales	Chaetomiaceae
ASV3003	Fungi	Ascomycota	Sordariomycetes	Sordariales	Chaetomiaceae
ASV3051	Fungi	Ascomycota	Sordariomycetes	Sordariales	Chaetomiaceae
ASV3456	Fungi	Ascomycota	Sordariomycetes	Sordariales	Chaetomiaceae
ASV3699	Fungi	Ascomycota	Sordariomycetes	Sordariales	Chaetomiaceae
ASV3765	Fungi	Ascomycota	Sordariomycetes	Sordariales	Chaetomiaceae
ASV4306	Fungi	Ascomycota	Sordariomycetes	Sordariales	Chaetomiaceae
ASV4312	Fungi	Ascomycota	Sordariomycetes	Sordariales	Chaetomiaceae
ASV4660	Fungi	Ascomycota	Sordariomycetes	Sordariales	Chaetomiaceae
ASV5487	Fungi	Ascomycota	Sordariomycetes	Sordariales	Chaetomiaceae
ASV5946	Fungi	Ascomycota	Sordariomycetes	Sordariales	Chaetomiaceae
ASV6499	Fungi	Ascomycota	Sordariomycetes	Sordariales	Chaetomiaceae
ASV6576	Fungi	Ascomycota	Sordariomycetes	Sordariales	Chaetomiaceae
ASV6609	Fungi	Ascomycota	Sordariomycetes	Sordariales	Chaetomiaceae
ASV8043	Fungi	Ascomycota	Sordariomycetes	Sordariales	Chaetomiaceae
ASV8244	Fungi	Ascomycota	Sordariomycetes	Sordariales	Chaetomiaceae
ASV8775	Fungi	Ascomycota	Sordariomycetes	Sordariales	Chaetomiaceae
ASV596	Fungi	Ascomycota	Sordariomycetes	Chaetosphaeriales	Chaetosphaeriaceae	Chaetosphaeria
ASV2493	Fungi	Ascomycota	Sordariomycetes	Chaetosphaeriales	Chaetosphaeriaceae	Chaetosphaeria
ASV7379	Fungi	Ascomycota	Sordariomycetes	Chaetosphaeriales	Chaetosphaeriaceae	Chaetosphaeria
ASV8235	Fungi	Ascomycota	Sordariomycetes	Chaetosphaeriales	Chaetosphaeriaceae	Chaetosphaeria
ASV9666	Fungi	Ascomycota	Sordariomycetes	Chaetosphaeriales	Chaetosphaeriaceae	Chaetosphaeria
ASV1155	Fungi	Ascomycota	Sordariomycetes	Chaetosphaeriales	Chaetosphaeriaceae	Chloridium
ASV2669	Fungi	Ascomycota	Sordariomycetes	Chaetosphaeriales	Chaetosphaeriaceae	Chloridium
ASV3589	Fungi	Ascomycota	Sordariomycetes	Chaetosphaeriales	Chaetosphaeriaceae	Chloridium
ASV4497	Fungi	Ascomycota	Sordariomycetes	Chaetosphaeriales	Chaetosphaeriaceae	Chloridium
ASV6840	Fungi	Ascomycota	Sordariomycetes	Chaetosphaeriales	Chaetosphaeriaceae	Chloridium
ASV3137	Fungi	Ascomycota	Sordariomycetes	Chaetosphaeriales	Chaetosphaeriaceae	Melanochaeta
ASV4403	Fungi	Ascomycota	Sordariomycetes	Chaetosphaeriales	Chaetosphaeriaceae
ASV5395	Fungi	Ascomycota	Sordariomycetes	Chaetosphaeriales	Chaetosphaeriaceae
ASV8468	Fungi	Ascomycota	Sordariomycetes	Chaetosphaeriales	Chaetosphaeriaceae
ASV9240	Fungi	Ascomycota	Sordariomycetes	Chaetosphaeriales	Chaetosphaeriaceae
ASV5817	Fungi	Basidiomycota	Agaricostilbomycetes	Agaricostilbales	Chionosphaeraceae	Kurtzmanomyces
ASV353	Fungi	Ascomycota	Dothideomycetes	Capnodiales	Cladosporiaceae	Cladosporium
ASV398	Fungi	Ascomycota	Dothideomycetes	Capnodiales	Cladosporiaceae	Cladosporium
ASV415	Fungi	Ascomycota	Dothideomycetes	Capnodiales	Cladosporiaceae	Cladosporium
ASV516	Fungi	Ascomycota	Dothideomycetes	Capnodiales	Cladosporiaceae	Cladosporium
ASV599	Fungi	Ascomycota	Dothideomycetes	Capnodiales	Cladosporiaceae	Cladosporium
ASV721	Fungi	Ascomycota	Dothideomycetes	Capnodiales	Cladosporiaceae	Cladosporium
ASV726	Fungi	Ascomycota	Dothideomycetes	Capnodiales	Cladosporiaceae	Cladosporium
ASV963	Fungi	Ascomycota	Dothideomycetes	Capnodiales	Cladosporiaceae	Cladosporium
ASV1719	Fungi	Ascomycota	Dothideomycetes	Capnodiales	Cladosporiaceae	Cladosporium
ASV2299	Fungi	Ascomycota	Dothideomycetes	Capnodiales	Cladosporiaceae	Cladosporium
ASV3226	Fungi	Ascomycota	Dothideomycetes	Capnodiales	Cladosporiaceae	Cladosporium
ASV3242	Fungi	Ascomycota	Dothideomycetes	Capnodiales	Cladosporiaceae	Cladosporium
ASV3335	Fungi	Ascomycota	Dothideomycetes	Capnodiales	Cladosporiaceae	Cladosporium
ASV3343	Fungi	Ascomycota	Dothideomycetes	Capnodiales	Cladosporiaceae	Cladosporium
ASV3355	Fungi	Ascomycota	Dothideomycetes	Capnodiales	Cladosporiaceae	Cladosporium
ASV3390	Fungi	Ascomycota	Dothideomycetes	Capnodiales	Cladosporiaceae	Cladosporium
ASV3490	Fungi	Ascomycota	Dothideomycetes	Capnodiales	Cladosporiaceae	Cladosporium
ASV3705	Fungi	Ascomycota	Dothideomycetes	Capnodiales	Cladosporiaceae	Cladosporium
ASV3990	Fungi	Ascomycota	Dothideomycetes	Capnodiales	Cladosporiaceae	Cladosporium
ASV4200	Fungi	Ascomycota	Dothideomycetes	Capnodiales	Cladosporiaceae	Cladosporium
ASV4266	Fungi	Ascomycota	Dothideomycetes	Capnodiales	Cladosporiaceae	Cladosporium
ASV4678	Fungi	Ascomycota	Dothideomycetes	Capnodiales	Cladosporiaceae	Cladosporium
ASV4947	Fungi	Ascomycota	Dothideomycetes	Capnodiales	Cladosporiaceae	Cladosporium
ASV5241	Fungi	Ascomycota	Dothideomycetes	Capnodiales	Cladosporiaceae	Cladosporium
ASV5611	Fungi	Ascomycota	Dothideomycetes	Capnodiales	Cladosporiaceae	Cladosporium
ASV6455	Fungi	Ascomycota	Dothideomycetes	Capnodiales	Cladosporiaceae	Cladosporium
ASV7052	Fungi	Ascomycota	Dothideomycetes	Capnodiales	Cladosporiaceae	Cladosporium
ASV7831	Fungi	Ascomycota	Dothideomycetes	Capnodiales	Cladosporiaceae	Cladosporium
ASV7846	Fungi	Ascomycota	Dothideomycetes	Capnodiales	Cladosporiaceae	Cladosporium
ASV8455	Fungi	Ascomycota	Dothideomycetes	Capnodiales	Cladosporiaceae	Cladosporium
ASV1353	Fungi	Ascomycota	Dothideomycetes	Capnodiales	Cladosporiaceae
ASV9103	Fungi	Basidiomycota	Agaricomycetes	Phallales	Clathraceae	Clathrus
ASV113	Fungi	Basidiomycota	Agaricomycetes	Agaricales	Clavariaceae	Clavaria
ASV1305	Fungi	Basidiomycota	Agaricomycetes	Agaricales	Clavariaceae	Clavaria
ASV1359	Fungi	Basidiomycota	Agaricomycetes	Agaricales	Clavariaceae	Clavaria
ASV1473	Fungi	Basidiomycota	Agaricomycetes	Agaricales	Clavariaceae	Clavaria
ASV1729	Fungi	Basidiomycota	Agaricomycetes	Agaricales	Clavariaceae	Clavaria
ASV1758	Fungi	Basidiomycota	Agaricomycetes	Agaricales	Clavariaceae	Clavaria
ASV1780	Fungi	Basidiomycota	Agaricomycetes	Agaricales	Clavariaceae	Clavaria
ASV2026	Fungi	Basidiomycota	Agaricomycetes	Agaricales	Clavariaceae	Clavaria
ASV2173	Fungi	Basidiomycota	Agaricomycetes	Agaricales	Clavariaceae	Clavaria
ASV2807	Fungi	Basidiomycota	Agaricomycetes	Agaricales	Clavariaceae	Clavaria
ASV2961	Fungi	Basidiomycota	Agaricomycetes	Agaricales	Clavariaceae	Clavaria
ASV2984	Fungi	Basidiomycota	Agaricomycetes	Agaricales	Clavariaceae	Clavaria
ASV3001	Fungi	Basidiomycota	Agaricomycetes	Agaricales	Clavariaceae	Clavaria
ASV3073	Fungi	Basidiomycota	Agaricomycetes	Agaricales	Clavariaceae	Clavaria
ASV3091	Fungi	Basidiomycota	Agaricomycetes	Agaricales	Clavariaceae	Clavaria
ASV3115	Fungi	Basidiomycota	Agaricomycetes	Agaricales	Clavariaceae	Clavaria
ASV3193	Fungi	Basidiomycota	Agaricomycetes	Agaricales	Clavariaceae	Clavaria
ASV3213	Fungi	Basidiomycota	Agaricomycetes	Agaricales	Clavariaceae	Clavaria
ASV3723	Fungi	Basidiomycota	Agaricomycetes	Agaricales	Clavariaceae	Clavaria
ASV3724	Fungi	Basidiomycota	Agaricomycetes	Agaricales	Clavariaceae	Clavaria
ASV3799	Fungi	Basidiomycota	Agaricomycetes	Agaricales	Clavariaceae	Clavaria
ASV3813	Fungi	Basidiomycota	Agaricomycetes	Agaricales	Clavariaceae	Clavaria
ASV3953	Fungi	Basidiomycota	Agaricomycetes	Agaricales	Clavariaceae	Clavaria
ASV3969	Fungi	Basidiomycota	Agaricomycetes	Agaricales	Clavariaceae	Clavaria
ASV4162	Fungi	Basidiomycota	Agaricomycetes	Agaricales	Clavariaceae	Clavaria
ASV4334	Fungi	Basidiomycota	Agaricomycetes	Agaricales	Clavariaceae	Clavaria
ASV4407	Fungi	Basidiomycota	Agaricomycetes	Agaricales	Clavariaceae	Clavaria
ASV4460	Fungi	Basidiomycota	Agaricomycetes	Agaricales	Clavariaceae	Clavaria
ASV4547	Fungi	Basidiomycota	Agaricomycetes	Agaricales	Clavariaceae	Clavaria
ASV4648	Fungi	Basidiomycota	Agaricomycetes	Agaricales	Clavariaceae	Clavaria
ASV4700	Fungi	Basidiomycota	Agaricomycetes	Agaricales	Clavariaceae	Clavaria
ASV4776	Fungi	Basidiomycota	Agaricomycetes	Agaricales	Clavariaceae	Clavaria
ASV4787	Fungi	Basidiomycota	Agaricomycetes	Agaricales	Clavariaceae	Clavaria
ASV4818	Fungi	Basidiomycota	Agaricomycetes	Agaricales	Clavariaceae	Clavaria
ASV5064	Fungi	Basidiomycota	Agaricomycetes	Agaricales	Clavariaceae	Clavaria
ASV5520	Fungi	Basidiomycota	Agaricomycetes	Agaricales	Clavariaceae	Clavaria
ASV5536	Fungi	Basidiomycota	Agaricomycetes	Agaricales	Clavariaceae	Clavaria
ASV5681	Fungi	Basidiomycota	Agaricomycetes	Agaricales	Clavariaceae	Clavaria
ASV5715	Fungi	Basidiomycota	Agaricomycetes	Agaricales	Clavariaceae	Clavaria
ASV5956	Fungi	Basidiomycota	Agaricomycetes	Agaricales	Clavariaceae	Clavaria
ASV6130	Fungi	Basidiomycota	Agaricomycetes	Agaricales	Clavariaceae	Clavaria
ASV6523	Fungi	Basidiomycota	Agaricomycetes	Agaricales	Clavariaceae	Clavaria
ASV6657	Fungi	Basidiomycota	Agaricomycetes	Agaricales	Clavariaceae	Clavaria
ASV7298	Fungi	Basidiomycota	Agaricomycetes	Agaricales	Clavariaceae	Clavaria
ASV7305	Fungi	Basidiomycota	Agaricomycetes	Agaricales	Clavariaceae	Clavaria
ASV7419	Fungi	Basidiomycota	Agaricomycetes	Agaricales	Clavariaceae	Clavaria
ASV7443	Fungi	Basidiomycota	Agaricomycetes	Agaricales	Clavariaceae	Clavaria
ASV7495	Fungi	Basidiomycota	Agaricomycetes	Agaricales	Clavariaceae	Clavaria
ASV7794	Fungi	Basidiomycota	Agaricomycetes	Agaricales	Clavariaceae	Clavaria
ASV7801	Fungi	Basidiomycota	Agaricomycetes	Agaricales	Clavariaceae	Clavaria
ASV9024	Fungi	Basidiomycota	Agaricomycetes	Agaricales	Clavariaceae	Clavaria
ASV3468	Fungi	Basidiomycota	Agaricomycetes	Agaricales	Clavariaceae	Clavulinopsis
ASV5841	Fungi	Basidiomycota	Agaricomycetes	Agaricales	Clavariaceae	Clavulinopsis
ASV51	Fungi	Basidiomycota	Agaricomycetes	Agaricales	Clavariaceae
ASV326	Fungi	Basidiomycota	Agaricomycetes	Agaricales	Clavariaceae
ASV564	Fungi	Basidiomycota	Agaricomycetes	Agaricales	Clavariaceae
ASV1117	Fungi	Basidiomycota	Agaricomycetes	Agaricales	Clavariaceae
ASV1206	Fungi	Basidiomycota	Agaricomycetes	Agaricales	Clavariaceae
ASV1307	Fungi	Basidiomycota	Agaricomycetes	Agaricales	Clavariaceae
ASV1457	Fungi	Basidiomycota	Agaricomycetes	Agaricales	Clavariaceae
ASV1602	Fungi	Basidiomycota	Agaricomycetes	Agaricales	Clavariaceae
ASV1646	Fungi	Basidiomycota	Agaricomycetes	Agaricales	Clavariaceae
ASV1713	Fungi	Basidiomycota	Agaricomycetes	Agaricales	Clavariaceae
ASV1781	Fungi	Basidiomycota	Agaricomycetes	Agaricales	Clavariaceae
ASV1818	Fungi	Basidiomycota	Agaricomycetes	Agaricales	Clavariaceae
ASV1921	Fungi	Basidiomycota	Agaricomycetes	Agaricales	Clavariaceae
ASV1976	Fungi	Basidiomycota	Agaricomycetes	Agaricales	Clavariaceae
ASV2136	Fungi	Basidiomycota	Agaricomycetes	Agaricales	Clavariaceae
ASV2496	Fungi	Basidiomycota	Agaricomycetes	Agaricales	Clavariaceae
ASV2561	Fungi	Basidiomycota	Agaricomycetes	Agaricales	Clavariaceae
ASV2821	Fungi	Basidiomycota	Agaricomycetes	Agaricales	Clavariaceae
ASV2849	Fungi	Basidiomycota	Agaricomycetes	Agaricales	Clavariaceae
ASV3065	Fungi	Basidiomycota	Agaricomycetes	Agaricales	Clavariaceae
ASV3283	Fungi	Basidiomycota	Agaricomycetes	Agaricales	Clavariaceae
ASV3467	Fungi	Basidiomycota	Agaricomycetes	Agaricales	Clavariaceae
ASV3480	Fungi	Basidiomycota	Agaricomycetes	Agaricales	Clavariaceae
ASV3506	Fungi	Basidiomycota	Agaricomycetes	Agaricales	Clavariaceae
ASV3519	Fungi	Basidiomycota	Agaricomycetes	Agaricales	Clavariaceae
ASV3554	Fungi	Basidiomycota	Agaricomycetes	Agaricales	Clavariaceae
ASV3674	Fungi	Basidiomycota	Agaricomycetes	Agaricales	Clavariaceae
ASV3909	Fungi	Basidiomycota	Agaricomycetes	Agaricales	Clavariaceae
ASV3944	Fungi	Basidiomycota	Agaricomycetes	Agaricales	Clavariaceae
ASV3982	Fungi	Basidiomycota	Agaricomycetes	Agaricales	Clavariaceae
ASV4056	Fungi	Basidiomycota	Agaricomycetes	Agaricales	Clavariaceae
ASV4058	Fungi	Basidiomycota	Agaricomycetes	Agaricales	Clavariaceae
ASV4344	Fungi	Basidiomycota	Agaricomycetes	Agaricales	Clavariaceae
ASV4444	Fungi	Basidiomycota	Agaricomycetes	Agaricales	Clavariaceae
ASV4601	Fungi	Basidiomycota	Agaricomycetes	Agaricales	Clavariaceae
ASV4762	Fungi	Basidiomycota	Agaricomycetes	Agaricales	Clavariaceae
ASV4981	Fungi	Basidiomycota	Agaricomycetes	Agaricales	Clavariaceae
ASV4990	Fungi	Basidiomycota	Agaricomycetes	Agaricales	Clavariaceae
ASV5126	Fungi	Basidiomycota	Agaricomycetes	Agaricales	Clavariaceae
ASV5267	Fungi	Basidiomycota	Agaricomycetes	Agaricales	Clavariaceae
ASV5685	Fungi	Basidiomycota	Agaricomycetes	Agaricales	Clavariaceae
ASV5761	Fungi	Basidiomycota	Agaricomycetes	Agaricales	Clavariaceae
ASV5878	Fungi	Basidiomycota	Agaricomycetes	Agaricales	Clavariaceae
ASV5990	Fungi	Basidiomycota	Agaricomycetes	Agaricales	Clavariaceae
ASV6307	Fungi	Basidiomycota	Agaricomycetes	Agaricales	Clavariaceae
ASV6332	Fungi	Basidiomycota	Agaricomycetes	Agaricales	Clavariaceae
ASV6598	Fungi	Basidiomycota	Agaricomycetes	Agaricales	Clavariaceae
ASV7309	Fungi	Basidiomycota	Agaricomycetes	Agaricales	Clavariaceae
ASV7347	Fungi	Basidiomycota	Agaricomycetes	Agaricales	Clavariaceae
ASV7569	Fungi	Basidiomycota	Agaricomycetes	Agaricales	Clavariaceae
ASV7804	Fungi	Basidiomycota	Agaricomycetes	Agaricales	Clavariaceae
ASV8252	Fungi	Basidiomycota	Agaricomycetes	Agaricales	Clavariaceae
ASV8312	Fungi	Basidiomycota	Agaricomycetes	Agaricales	Clavariaceae
ASV8351	Fungi	Basidiomycota	Agaricomycetes	Agaricales	Clavariaceae
ASV8783	Fungi	Basidiomycota	Agaricomycetes	Agaricales	Clavariaceae
ASV9337	Fungi	Basidiomycota	Agaricomycetes	Agaricales	Clavariaceae
ASV5186	Fungi	Ascomycota	Sordariomycetes	Hypocreales	Clavicipitaceae	Collarina
ASV5304	Fungi	Ascomycota	Sordariomycetes	Hypocreales	Clavicipitaceae	Collarina
ASV8302	Fungi	Ascomycota	Sordariomycetes	Hypocreales	Clavicipitaceae	Collarina
ASV1116	Fungi	Ascomycota	Sordariomycetes	Hypocreales	Clavicipitaceae	Metacordyceps
ASV4714	Fungi	Ascomycota	Sordariomycetes	Hypocreales	Clavicipitaceae	Metacordyceps
ASV419	Fungi	Ascomycota	Sordariomycetes	Hypocreales	Clavicipitaceae	Metapochonia
ASV1592	Fungi	Ascomycota	Sordariomycetes	Hypocreales	Clavicipitaceae	Metapochonia
ASV2138	Fungi	Ascomycota	Sordariomycetes	Hypocreales	Clavicipitaceae	Metapochonia
ASV3641	Fungi	Ascomycota	Sordariomycetes	Hypocreales	Clavicipitaceae	Metapochonia
ASV370	Fungi	Ascomycota	Sordariomycetes	Hypocreales	Clavicipitaceae	Metarhizium
ASV438	Fungi	Ascomycota	Sordariomycetes	Hypocreales	Clavicipitaceae	Metarhizium
ASV642	Fungi	Ascomycota	Sordariomycetes	Hypocreales	Clavicipitaceae	Metarhizium
ASV885	Fungi	Ascomycota	Sordariomycetes	Hypocreales	Clavicipitaceae	Metarhizium
ASV1400	Fungi	Ascomycota	Sordariomycetes	Hypocreales	Clavicipitaceae	Metarhizium
ASV1491	Fungi	Ascomycota	Sordariomycetes	Hypocreales	Clavicipitaceae	Metarhizium
ASV3717	Fungi	Ascomycota	Sordariomycetes	Hypocreales	Clavicipitaceae	Metarhizium
ASV4313	Fungi	Ascomycota	Sordariomycetes	Hypocreales	Clavicipitaceae	Metarhizium
ASV4540	Fungi	Ascomycota	Sordariomycetes	Hypocreales	Clavicipitaceae	Metarhizium
ASV5340	Fungi	Ascomycota	Sordariomycetes	Hypocreales	Clavicipitaceae	Metarhizium
ASV5982	Fungi	Ascomycota	Sordariomycetes	Hypocreales	Clavicipitaceae	Metarhizium
ASV6372	Fungi	Ascomycota	Sordariomycetes	Hypocreales	Clavicipitaceae	Metarhizium
ASV6714	Fungi	Ascomycota	Sordariomycetes	Hypocreales	Clavicipitaceae	Metarhizium
ASV8158	Fungi	Ascomycota	Sordariomycetes	Hypocreales	Clavicipitaceae	Metarhizium
ASV10130	Fungi	Ascomycota	Sordariomycetes	Hypocreales	Clavicipitaceae	Metarhizium
ASV2237	Fungi	Ascomycota	Sordariomycetes	Hypocreales	Clavicipitaceae	Paecilomyces
ASV2826	Fungi	Ascomycota	Sordariomycetes	Hypocreales	Clavicipitaceae	Paecilomyces
ASV3427	Fungi	Ascomycota	Sordariomycetes	Hypocreales	Clavicipitaceae	Paecilomyces
ASV6172	Fungi	Ascomycota	Sordariomycetes	Hypocreales	Clavicipitaceae	Paecilomyces
ASV8072	Fungi	Ascomycota	Sordariomycetes	Hypocreales	Clavicipitaceae	Paecilomyces
ASV1131	Fungi	Ascomycota	Sordariomycetes	Hypocreales	Clavicipitaceae	Pochonia
ASV1867	Fungi	Ascomycota	Sordariomycetes	Hypocreales	Clavicipitaceae	Pochonia
ASV2355	Fungi	Ascomycota	Sordariomycetes	Hypocreales	Clavicipitaceae	Pochonia
ASV3194	Fungi	Ascomycota	Sordariomycetes	Hypocreales	Clavicipitaceae	Pochonia
ASV3443	Fungi	Ascomycota	Sordariomycetes	Hypocreales	Clavicipitaceae	Pochonia
ASV4894	Fungi	Ascomycota	Sordariomycetes	Hypocreales	Clavicipitaceae	Pochonia
ASV4898	Fungi	Ascomycota	Sordariomycetes	Hypocreales	Clavicipitaceae	Pochonia
ASV6805	Fungi	Ascomycota	Sordariomycetes	Hypocreales	Clavicipitaceae	Pochonia
ASV7088	Fungi	Ascomycota	Sordariomycetes	Hypocreales	Clavicipitaceae	Pochonia
ASV409	Fungi	Ascomycota	Sordariomycetes	Hypocreales	Clavicipitaceae
ASV1345	Fungi	Ascomycota	Sordariomycetes	Hypocreales	Clavicipitaceae
ASV2167	Fungi	Ascomycota	Sordariomycetes	Hypocreales	Clavicipitaceae
ASV2782	Fungi	Ascomycota	Sordariomycetes	Hypocreales	Clavicipitaceae
ASV1365	Fungi	Basidiomycota	Agaricomycetes	Cantharellales	Clavulinaceae
ASV2438	Fungi	Basidiomycota	Agaricomycetes	Cantharellales	Clavulinaceae
ASV7265	Fungi	Basidiomycota	Agaricomycetes	Cantharellales	Clavulinaceae
ASV3579	Fungi	Ascomycota	Sordariomycetes	Coniochaetales	Coniochaetaceae	Coniochaeta
ASV4372	Fungi	Ascomycota	Sordariomycetes	Coniochaetales	Coniochaetaceae	Coniochaeta
ASV5578	Fungi	Ascomycota	Sordariomycetes	Coniochaetales	Coniochaetaceae	Coniochaeta
ASV5643	Fungi	Ascomycota	Sordariomycetes	Coniochaetales	Coniochaetaceae	Coniochaeta
ASV5913	Fungi	Ascomycota	Sordariomycetes	Coniochaetales	Coniochaetaceae	Coniochaeta
ASV6063	Fungi	Ascomycota	Sordariomycetes	Coniochaetales	Coniochaetaceae	Coniochaeta
ASV6209	Fungi	Ascomycota	Sordariomycetes	Coniochaetales	Coniochaetaceae	Coniochaeta
ASV7963	Fungi	Ascomycota	Sordariomycetes	Coniochaetales	Coniochaetaceae	Coniochaeta
ASV3085	Fungi	Ascomycota	Sordariomycetes	Coniochaetales	Coniochaetaceae	Lecythophora
ASV3636	Fungi	Ascomycota	Sordariomycetes	Coniochaetales	Coniochaetaceae	Lecythophora
ASV7411	Fungi	Ascomycota	Sordariomycetes	Coniochaetales	Coniochaetaceae	Lecythophora
ASV2387	Fungi	Ascomycota	Sordariomycetes	Coniochaetales	Coniochaetaceae
ASV4348	Fungi	Ascomycota	Sordariomycetes	Coniochaetales	Coniochaetaceae
ASV9475	Fungi	Ascomycota	Sordariomycetes	Coniochaetales	Coniochaetaceae
ASV535	Fungi	Basidiomycota	Agaricomycetes	Boletales	Coniophoraceae	Coniophora
ASV2089	Fungi	Basidiomycota	Agaricomycetes	Boletales	Coniophoraceae	Coniophora
ASV2701	Fungi	Basidiomycota	Agaricomycetes	Boletales	Coniophoraceae	Coniophora
ASV7578	Fungi	Basidiomycota	Agaricomycetes	Boletales	Coniophoraceae	Coniophora
ASV8015	Fungi	Basidiomycota	Agaricomycetes	Boletales	Coniophoraceae	Coniophora
ASV8078	Fungi	Basidiomycota	Agaricomycetes	Boletales	Coniophoraceae	Coniophora
ASV4297	Fungi	Ascomycota	Dothideomycetes	Pleosporales	Coniothyriaceae	Camarosporium
ASV6603	Fungi	Ascomycota	Dothideomycetes	Pleosporales	Coniothyriaceae	Coniothyrium
ASV5266	Fungi	Ascomycota	Dothideomycetes	Pleosporales	Coniothyriaceae	Foliophoma
ASV1664	Fungi	Ascomycota	Sordariomycetes	Hypocreales	Cordycipitaceae	Beauveria
ASV2117	Fungi	Ascomycota	Sordariomycetes	Hypocreales	Cordycipitaceae	Beauveria
ASV2901	Fungi	Ascomycota	Sordariomycetes	Hypocreales	Cordycipitaceae	Beauveria
ASV3095	Fungi	Ascomycota	Sordariomycetes	Hypocreales	Cordycipitaceae	Beauveria
ASV3847	Fungi	Ascomycota	Sordariomycetes	Hypocreales	Cordycipitaceae	Beauveria
ASV4141	Fungi	Ascomycota	Sordariomycetes	Hypocreales	Cordycipitaceae	Beauveria
ASV6054	Fungi	Ascomycota	Sordariomycetes	Hypocreales	Cordycipitaceae	Beauveria
ASV6333	Fungi	Ascomycota	Sordariomycetes	Hypocreales	Cordycipitaceae	Beauveria
ASV8125	Fungi	Ascomycota	Sordariomycetes	Hypocreales	Cordycipitaceae	Beauveria
ASV620	Fungi	Ascomycota	Sordariomycetes	Hypocreales	Cordycipitaceae	Cordyceps
ASV936	Fungi	Ascomycota	Sordariomycetes	Hypocreales	Cordycipitaceae	Cordyceps
ASV2279	Fungi	Ascomycota	Sordariomycetes	Hypocreales	Cordycipitaceae	Cordyceps
ASV2663	Fungi	Ascomycota	Sordariomycetes	Hypocreales	Cordycipitaceae	Cordyceps
ASV3105	Fungi	Ascomycota	Sordariomycetes	Hypocreales	Cordycipitaceae	Cordyceps
ASV5638	Fungi	Ascomycota	Sordariomycetes	Hypocreales	Cordycipitaceae	Cordyceps
ASV6518	Fungi	Ascomycota	Sordariomycetes	Hypocreales	Cordycipitaceae	Cordyceps
ASV3583	Fungi	Ascomycota	Sordariomycetes	Hypocreales	Cordycipitaceae	Engyodontium
ASV2450	Fungi	Ascomycota	Sordariomycetes	Hypocreales	Cordycipitaceae	Isaria
ASV3515	Fungi	Ascomycota	Sordariomycetes	Hypocreales	Cordycipitaceae	Isaria
ASV1566	Fungi	Ascomycota	Sordariomycetes	Hypocreales	Cordycipitaceae	Lecanicillium
ASV2643	Fungi	Ascomycota	Sordariomycetes	Hypocreales	Cordycipitaceae	Lecanicillium
ASV4613	Fungi	Ascomycota	Sordariomycetes	Hypocreales	Cordycipitaceae	Lecanicillium
ASV4733	Fungi	Ascomycota	Sordariomycetes	Hypocreales	Cordycipitaceae	Lecanicillium
ASV6092	Fungi	Ascomycota	Sordariomycetes	Hypocreales	Cordycipitaceae	Lecanicillium
ASV9130	Fungi	Ascomycota	Sordariomycetes	Hypocreales	Cordycipitaceae	Lecanicillium
ASV1352	Fungi	Ascomycota	Sordariomycetes	Hypocreales	Cordycipitaceae	Simplicillium
ASV1380	Fungi	Ascomycota	Sordariomycetes	Hypocreales	Cordycipitaceae
ASV6330	Fungi	Basidiomycota	Agaricomycetes	Polyporales	Coriolaceae	Trametes
ASV1143	Fungi	Basidiomycota	Agaricomycetes	Corticiales	Corticiaceae	Corticium
ASV3421	Fungi	Basidiomycota	Agaricomycetes	Corticiales	Corticiaceae	Corticium
ASV8257	Fungi	Basidiomycota	Agaricomycetes	Corticiales	Corticiaceae	Corticium
ASV9436	Fungi	Basidiomycota	Agaricomycetes	Corticiales	Corticiaceae	Corticium
ASV543	Fungi	Basidiomycota	Agaricomycetes	Corticiales	Corticiaceae
ASV6650	Fungi	Basidiomycota	Agaricomycetes	Corticiales	Corticiaceae
ASV9342	Fungi	Basidiomycota	Agaricomycetes	Corticiales	Corticiaceae
ASV1004	Fungi	Basidiomycota	Agaricomycetes	Agaricales	Cortinariaceae	Cortinarius
ASV1244	Fungi	Basidiomycota	Agaricomycetes	Agaricales	Cortinariaceae	Cortinarius
ASV1607	Fungi	Basidiomycota	Agaricomycetes	Agaricales	Cortinariaceae	Cortinarius
ASV1981	Fungi	Basidiomycota	Agaricomycetes	Agaricales	Cortinariaceae	Cortinarius
ASV2128	Fungi	Basidiomycota	Agaricomycetes	Agaricales	Cortinariaceae	Cortinarius
ASV3878	Fungi	Basidiomycota	Agaricomycetes	Agaricales	Cortinariaceae	Cortinarius
ASV4808	Fungi	Basidiomycota	Agaricomycetes	Agaricales	Cortinariaceae	Cortinarius
ASV5376	Fungi	Basidiomycota	Agaricomycetes	Agaricales	Cortinariaceae	Cortinarius
ASV5527	Fungi	Basidiomycota	Agaricomycetes	Agaricales	Cortinariaceae	Cortinarius
ASV6058	Fungi	Basidiomycota	Agaricomycetes	Agaricales	Cortinariaceae	Cortinarius
ASV6076	Fungi	Basidiomycota	Agaricomycetes	Agaricales	Cortinariaceae	Cortinarius
ASV6193	Fungi	Basidiomycota	Agaricomycetes	Agaricales	Cortinariaceae	Cortinarius
ASV6753	Fungi	Basidiomycota	Agaricomycetes	Agaricales	Cortinariaceae	Cortinarius
ASV6756	Fungi	Basidiomycota	Agaricomycetes	Agaricales	Cortinariaceae	Cortinarius
ASV7503	Fungi	Basidiomycota	Agaricomycetes	Agaricales	Cortinariaceae	Cortinarius
ASV8384	Fungi	Basidiomycota	Agaricomycetes	Agaricales	Cortinariaceae	Cortinarius
ASV8792	Fungi	Basidiomycota	Agaricomycetes	Agaricales	Cortinariaceae	Cortinarius
ASV8991	Fungi	Basidiomycota	Agaricomycetes	Agaricales	Cortinariaceae	Cortinarius
ASV9069	Fungi	Basidiomycota	Agaricomycetes	Agaricales	Cortinariaceae	Cortinarius
ASV3296	Fungi	Basidiomycota	Agaricomycetes	Agaricales	Crepidotaceae	Crepidotus
ASV6456	Fungi	Basidiomycota	Agaricomycetes	Agaricales	Crepidotaceae	Crepidotus
ASV7206	Fungi	Basidiomycota	Agaricomycetes	Agaricales	Crepidotaceae	Crepidotus
ASV8383	Fungi	Basidiomycota	Agaricomycetes	Agaricales	Crepidotaceae	Crepidotus
ASV9110	Fungi	Basidiomycota	Agaricomycetes	Agaricales	Crepidotaceae	Crepidotus
ASV2875	Fungi	Basidiomycota	Agaricomycetes	Agaricales	Crepidotaceae	Simocybe
ASV4046	Fungi	Basidiomycota	Agaricomycetes	Agaricales	Crepidotaceae	Simocybe
ASV6290	Fungi	Basidiomycota	Agaricomycetes	Agaricales	Crepidotaceae	Simocybe
ASV8412	Fungi	Basidiomycota	Agaricomycetes	Agaricales	Crepidotaceae	Simocybe
ASV1299	Fungi	Ascomycota	Dothideomycetes	Pleosporales	Cucurbitariaceae	Pyrenochaeta
ASV1648	Fungi	Ascomycota	Dothideomycetes	Pleosporales	Cucurbitariaceae	Pyrenochaeta
ASV1931	Fungi	Ascomycota	Dothideomycetes	Pleosporales	Cucurbitariaceae	Pyrenochaeta
ASV2720	Fungi	Ascomycota	Dothideomycetes	Pleosporales	Cucurbitariaceae	Pyrenochaeta
ASV3464	Fungi	Ascomycota	Dothideomycetes	Pleosporales	Cucurbitariaceae	Pyrenochaeta
ASV7693	Fungi	Ascomycota	Dothideomycetes	Pleosporales	Cucurbitariaceae	Pyrenochaeta
ASV5928	Fungi	Ascomycota	Dothideomycetes	Pleosporales	Cucurbitariaceae	Pyrenochaetopsis
ASV9479	Fungi	Ascomycota	Dothideomycetes	Pleosporales	Cucurbitariaceae	Pyrenochaetopsis
ASV9238	Fungi	Basidiomycota	Tremellomycetes	Tremellales	Cuniculitremaceae
ASV3845	Fungi	Ascomycota	Eurotiomycetes	Chaetothyriales	Cyphellophoraceae	Anthopsis
ASV2416	Fungi	Ascomycota	Eurotiomycetes	Chaetothyriales	Cyphellophoraceae	Cyphellophora
ASV2865	Fungi	Ascomycota	Eurotiomycetes	Chaetothyriales	Cyphellophoraceae	Cyphellophora
ASV3317	Fungi	Ascomycota	Eurotiomycetes	Chaetothyriales	Cyphellophoraceae	Cyphellophora
ASV4753	Fungi	Ascomycota	Eurotiomycetes	Chaetothyriales	Cyphellophoraceae	Cyphellophora
ASV6989	Fungi	Ascomycota	Eurotiomycetes	Chaetothyriales	Cyphellophoraceae	Cyphellophora
ASV7664	Fungi	Ascomycota	Eurotiomycetes	Chaetothyriales	Cyphellophoraceae	Cyphellophora
ASV8119	Fungi	Ascomycota	Eurotiomycetes	Chaetothyriales	Cyphellophoraceae	Cyphellophora
ASV5574	Fungi	Basidiomycota	Cystobasidiomycetes	Cystobasidiales	Cystobasidiaceae	Cystobasidium
ASV1068	Fungi	Basidiomycota	Tremellomycetes	Cystofilobasidiales	Cystofilobasidiaceae	Cystofilobasidium
ASV5191	Fungi	Basidiomycota	Tremellomycetes	Cystofilobasidiales	Cystofilobasidiaceae	Cystofilobasidium
ASV6090	Fungi	Basidiomycota	Tremellomycetes	Cystofilobasidiales	Cystofilobasidiaceae	Cystofilobasidium
ASV8393	Fungi	Basidiomycota	Tremellomycetes	Cystofilobasidiales	Cystofilobasidiaceae	Cystofilobasidium
ASV9410	Fungi	Basidiomycota	Tremellomycetes	Cystofilobasidiales	Cystofilobasidiaceae	Cystofilobasidium
ASV13	Fungi	Basidiomycota	Tremellomycetes	Cystofilobasidiales	Cystofilobasidiaceae	Guehomyces
ASV55	Fungi	Basidiomycota	Tremellomycetes	Cystofilobasidiales	Cystofilobasidiaceae	Guehomyces
ASV8286	Fungi	Basidiomycota	Tremellomycetes	Cystofilobasidiales	Cystofilobasidiaceae	Guehomyces
ASV1714	Fungi	Basidiomycota	Tremellomycetes	Cystofilobasidiales	Cystofilobasidiaceae
ASV3458	Fungi	Basidiomycota	Tremellomycetes	Cystofilobasidiales	Cystofilobasidiaceae
ASV3784	Fungi	Basidiomycota	Tremellomycetes	Cystofilobasidiales	Cystofilobasidiaceae
ASV4176	Fungi	Basidiomycota	Tremellomycetes	Cystofilobasidiales	Cystofilobasidiaceae
ASV4566	Fungi	Basidiomycota	Tremellomycetes	Cystofilobasidiales	Cystofilobasidiaceae
ASV4630	Fungi	Basidiomycota	Tremellomycetes	Cystofilobasidiales	Cystofilobasidiaceae
ASV5146	Fungi	Basidiomycota	Tremellomycetes	Cystofilobasidiales	Cystofilobasidiaceae
ASV5183	Fungi	Basidiomycota	Tremellomycetes	Cystofilobasidiales	Cystofilobasidiaceae
ASV5960	Fungi	Basidiomycota	Tremellomycetes	Cystofilobasidiales	Cystofilobasidiaceae
ASV6016	Fungi	Basidiomycota	Tremellomycetes	Cystofilobasidiales	Cystofilobasidiaceae
ASV6717	Fungi	Basidiomycota	Tremellomycetes	Cystofilobasidiales	Cystofilobasidiaceae
ASV7354	Fungi	Basidiomycota	Tremellomycetes	Cystofilobasidiales	Cystofilobasidiaceae
ASV1886	Fungi	Basidiomycota	Agaricomycetes	Agaricales	Cystostereaceae
ASV1007	Fungi	Basidiomycota	Dacrymycetes	Dacrymycetales	Dacrymycetaceae	Dacrymyces
ASV2886	Fungi	Ascomycota	Saccharomycetes	Saccharomycetales	Debaryomycetaceae	Schwanniomyces
ASV3149	Fungi	Ascomycota	Saccharomycetes	Saccharomycetales	Debaryomycetaceae	Schwanniomyces
ASV3016	Fungi	Ascomycota	Saccharomycetes	Saccharomycetales	Debaryomycetaceae
ASV3084	Fungi	Ascomycota	Leotiomycetes	Helotiales	Dermateaceae	Calloria
ASV523	Fungi	Ascomycota	Leotiomycetes	Helotiales	Dermateaceae	Cryptosporiopsis
ASV4084	Fungi	Ascomycota	Leotiomycetes	Helotiales	Dermateaceae	Cryptosporiopsis
ASV6968	Fungi	Ascomycota	Leotiomycetes	Helotiales	Dermateaceae	Cryptosporiopsis
ASV9131	Fungi	Ascomycota	Leotiomycetes	Helotiales	Dermateaceae	Cryptosporiopsis
ASV1800	Fungi	Ascomycota	Leotiomycetes	Helotiales	Dermateaceae	Mollisia
ASV2641	Fungi	Ascomycota	Leotiomycetes	Helotiales	Dermateaceae	Mollisia
ASV2939	Fungi	Ascomycota	Leotiomycetes	Helotiales	Dermateaceae	Pezicula
ASV4928	Fungi	Ascomycota	Leotiomycetes	Helotiales	Dermateaceae	Pezicula
ASV7140	Fungi	Ascomycota	Leotiomycetes	Helotiales	Dermateaceae	Pezicula
ASV10568	Fungi	Ascomycota	Leotiomycetes	Helotiales	Dermateaceae	Pezicula
ASV7328	Fungi	Ascomycota	Leotiomycetes	Helotiales	Dermateaceae
ASV2852	Fungi	Ascomycota	Sordariomycetes	Xylariales	Diatrypaceae	Anthostoma
ASV3028	Fungi	Ascomycota	Sordariomycetes	Xylariales	Diatrypaceae	Cryptovalsa
ASV977	Fungi	Ascomycota	Sordariomycetes	Xylariales	Diatrypaceae	Diatrypella
ASV4734	Fungi	Ascomycota	Sordariomycetes	Xylariales	Diatrypaceae	Peroneutypa
ASV9243	Fungi	Ascomycota	Sordariomycetes	Xylariales	Diatrypaceae
ASV3706	Fungi	Ascomycota	Dothideomycetes	Pleosporales	Dictyosporiaceae	Dictyosporium
ASV5305	Fungi	Ascomycota	Dothideomycetes	Pleosporales	Dictyosporiaceae	Dictyosporium
ASV7621	Fungi	Ascomycota	Dothideomycetes	Pleosporales	Dictyosporiaceae	Dictyosporium
ASV8946	Fungi	Ascomycota	Dothideomycetes	Pleosporales	Dictyosporiaceae	Dictyosporium
ASV3684	Fungi	Ascomycota	Dothideomycetes	Pleosporales	Dictyosporiaceae	Pseudodictyosporium
ASV1902	Fungi	Ascomycota	Dothideomycetes	Pleosporales	Didymellaceae	Allophoma
ASV5190	Fungi	Ascomycota	Dothideomycetes	Pleosporales	Didymellaceae	Allophoma
ASV5870	Fungi	Ascomycota	Dothideomycetes	Pleosporales	Didymellaceae	Ascochyta
ASV7447	Fungi	Ascomycota	Dothideomycetes	Pleosporales	Didymellaceae	Ascochyta
ASV8165	Fungi	Ascomycota	Dothideomycetes	Pleosporales	Didymellaceae	Ascochyta
ASV4376	Fungi	Ascomycota	Dothideomycetes	Pleosporales	Didymellaceae	Didymella
ASV5750	Fungi	Ascomycota	Dothideomycetes	Pleosporales	Didymellaceae	Didymella
ASV6990	Fungi	Ascomycota	Dothideomycetes	Pleosporales	Didymellaceae	Didymella
ASV1558	Fungi	Ascomycota	Dothideomycetes	Pleosporales	Didymellaceae	Epicoccum
ASV2726	Fungi	Ascomycota	Dothideomycetes	Pleosporales	Didymellaceae	Epicoccum
ASV2736	Fungi	Ascomycota	Dothideomycetes	Pleosporales	Didymellaceae	Epicoccum
ASV3072	Fungi	Ascomycota	Dothideomycetes	Pleosporales	Didymellaceae	Epicoccum
ASV7944	Fungi	Ascomycota	Dothideomycetes	Pleosporales	Didymellaceae	Epicoccum
ASV6325	Fungi	Ascomycota	Dothideomycetes	Pleosporales	Didymellaceae	Microsphaeropsis
ASV2031	Fungi	Ascomycota	Dothideomycetes	Pleosporales	Didymellaceae	Peyronellaea
ASV9049	Fungi	Ascomycota	Dothideomycetes	Pleosporales	Didymellaceae	Peyronellaea
ASV20	Fungi	Ascomycota	Dothideomycetes	Pleosporales	Didymellaceae	Phoma
ASV538	Fungi	Ascomycota	Dothideomycetes	Pleosporales	Didymellaceae	Phoma
ASV748	Fungi	Ascomycota	Dothideomycetes	Pleosporales	Didymellaceae	Phoma
ASV866	Fungi	Ascomycota	Dothideomycetes	Pleosporales	Didymellaceae	Phoma
ASV1062	Fungi	Ascomycota	Dothideomycetes	Pleosporales	Didymellaceae	Phoma
ASV1169	Fungi	Ascomycota	Dothideomycetes	Pleosporales	Didymellaceae	Phoma
ASV1827	Fungi	Ascomycota	Dothideomycetes	Pleosporales	Didymellaceae	Phoma
ASV1934	Fungi	Ascomycota	Dothideomycetes	Pleosporales	Didymellaceae	Phoma
ASV2343	Fungi	Ascomycota	Dothideomycetes	Pleosporales	Didymellaceae	Phoma
ASV2704	Fungi	Ascomycota	Dothideomycetes	Pleosporales	Didymellaceae	Phoma
ASV2808	Fungi	Ascomycota	Dothideomycetes	Pleosporales	Didymellaceae	Phoma
ASV2927	Fungi	Ascomycota	Dothideomycetes	Pleosporales	Didymellaceae	Phoma
ASV2971	Fungi	Ascomycota	Dothideomycetes	Pleosporales	Didymellaceae	Phoma
ASV2998	Fungi	Ascomycota	Dothideomycetes	Pleosporales	Didymellaceae	Phoma
ASV3029	Fungi	Ascomycota	Dothideomycetes	Pleosporales	Didymellaceae	Phoma
ASV3316	Fungi	Ascomycota	Dothideomycetes	Pleosporales	Didymellaceae	Phoma
ASV3369	Fungi	Ascomycota	Dothideomycetes	Pleosporales	Didymellaceae	Phoma
ASV3415	Fungi	Ascomycota	Dothideomycetes	Pleosporales	Didymellaceae	Phoma
ASV3434	Fungi	Ascomycota	Dothideomycetes	Pleosporales	Didymellaceae	Phoma
ASV3435	Fungi	Ascomycota	Dothideomycetes	Pleosporales	Didymellaceae	Phoma
ASV3462	Fungi	Ascomycota	Dothideomycetes	Pleosporales	Didymellaceae	Phoma
ASV3528	Fungi	Ascomycota	Dothideomycetes	Pleosporales	Didymellaceae	Phoma
ASV3562	Fungi	Ascomycota	Dothideomycetes	Pleosporales	Didymellaceae	Phoma
ASV3785	Fungi	Ascomycota	Dothideomycetes	Pleosporales	Didymellaceae	Phoma
ASV3930	Fungi	Ascomycota	Dothideomycetes	Pleosporales	Didymellaceae	Phoma
ASV4085	Fungi	Ascomycota	Dothideomycetes	Pleosporales	Didymellaceae	Phoma
ASV4451	Fungi	Ascomycota	Dothideomycetes	Pleosporales	Didymellaceae	Phoma
ASV4467	Fungi	Ascomycota	Dothideomycetes	Pleosporales	Didymellaceae	Phoma
ASV4998	Fungi	Ascomycota	Dothideomycetes	Pleosporales	Didymellaceae	Phoma
ASV5041	Fungi	Ascomycota	Dothideomycetes	Pleosporales	Didymellaceae	Phoma
ASV5149	Fungi	Ascomycota	Dothideomycetes	Pleosporales	Didymellaceae	Phoma
ASV5331	Fungi	Ascomycota	Dothideomycetes	Pleosporales	Didymellaceae	Phoma
ASV5534	Fungi	Ascomycota	Dothideomycetes	Pleosporales	Didymellaceae	Phoma
ASV5759	Fungi	Ascomycota	Dothideomycetes	Pleosporales	Didymellaceae	Phoma
ASV5765	Fungi	Ascomycota	Dothideomycetes	Pleosporales	Didymellaceae	Phoma
ASV5783	Fungi	Ascomycota	Dothideomycetes	Pleosporales	Didymellaceae	Phoma
ASV5791	Fungi	Ascomycota	Dothideomycetes	Pleosporales	Didymellaceae	Phoma
ASV5994	Fungi	Ascomycota	Dothideomycetes	Pleosporales	Didymellaceae	Phoma
ASV6136	Fungi	Ascomycota	Dothideomycetes	Pleosporales	Didymellaceae	Phoma
ASV6204	Fungi	Ascomycota	Dothideomycetes	Pleosporales	Didymellaceae	Phoma
ASV6205	Fungi	Ascomycota	Dothideomycetes	Pleosporales	Didymellaceae	Phoma
ASV6246	Fungi	Ascomycota	Dothideomycetes	Pleosporales	Didymellaceae	Phoma
ASV6258	Fungi	Ascomycota	Dothideomycetes	Pleosporales	Didymellaceae	Phoma
ASV6555	Fungi	Ascomycota	Dothideomycetes	Pleosporales	Didymellaceae	Phoma
ASV6682	Fungi	Ascomycota	Dothideomycetes	Pleosporales	Didymellaceae	Phoma
ASV6797	Fungi	Ascomycota	Dothideomycetes	Pleosporales	Didymellaceae	Phoma
ASV7055	Fungi	Ascomycota	Dothideomycetes	Pleosporales	Didymellaceae	Phoma
ASV7058	Fungi	Ascomycota	Dothideomycetes	Pleosporales	Didymellaceae	Phoma
ASV7114	Fungi	Ascomycota	Dothideomycetes	Pleosporales	Didymellaceae	Phoma
ASV7139	Fungi	Ascomycota	Dothideomycetes	Pleosporales	Didymellaceae	Phoma
ASV7258	Fungi	Ascomycota	Dothideomycetes	Pleosporales	Didymellaceae	Phoma
ASV7437	Fungi	Ascomycota	Dothideomycetes	Pleosporales	Didymellaceae	Phoma
ASV7572	Fungi	Ascomycota	Dothideomycetes	Pleosporales	Didymellaceae	Phoma
ASV7737	Fungi	Ascomycota	Dothideomycetes	Pleosporales	Didymellaceae	Phoma
ASV7897	Fungi	Ascomycota	Dothideomycetes	Pleosporales	Didymellaceae	Phoma
ASV8563	Fungi	Ascomycota	Dothideomycetes	Pleosporales	Didymellaceae	Phoma
ASV9220	Fungi	Ascomycota	Dothideomycetes	Pleosporales	Didymellaceae	Phoma
ASV173	Fungi	Ascomycota	Dothideomycetes	Pleosporales	Didymellaceae
ASV188	Fungi	Ascomycota	Dothideomycetes	Pleosporales	Didymellaceae
ASV927	Fungi	Ascomycota	Dothideomycetes	Pleosporales	Didymellaceae
ASV3310	Fungi	Ascomycota	Dothideomycetes	Pleosporales	Didymellaceae
ASV3362	Fungi	Ascomycota	Dothideomycetes	Pleosporales	Didymellaceae
ASV3547	Fungi	Ascomycota	Dothideomycetes	Pleosporales	Didymellaceae
ASV3795	Fungi	Ascomycota	Dothideomycetes	Pleosporales	Didymellaceae
ASV3796	Fungi	Ascomycota	Dothideomycetes	Pleosporales	Didymellaceae
ASV4175	Fungi	Ascomycota	Dothideomycetes	Pleosporales	Didymellaceae
ASV4471	Fungi	Ascomycota	Dothideomycetes	Pleosporales	Didymellaceae
ASV5269	Fungi	Ascomycota	Dothideomycetes	Pleosporales	Didymellaceae
ASV5418	Fungi	Ascomycota	Dothideomycetes	Pleosporales	Didymellaceae
ASV6124	Fungi	Ascomycota	Dothideomycetes	Pleosporales	Didymellaceae
ASV6245	Fungi	Ascomycota	Dothideomycetes	Pleosporales	Didymellaceae
ASV6384	Fungi	Ascomycota	Dothideomycetes	Pleosporales	Didymellaceae
ASV6622	Fungi	Ascomycota	Dothideomycetes	Pleosporales	Didymellaceae
ASV7091	Fungi	Ascomycota	Dothideomycetes	Pleosporales	Didymellaceae
ASV7316	Fungi	Ascomycota	Dothideomycetes	Pleosporales	Didymellaceae
ASV8212	Fungi	Ascomycota	Dothideomycetes	Pleosporales	Didymellaceae
ASV9488	Fungi	Ascomycota	Dothideomycetes	Pleosporales	Didymellaceae
ASV2363	Fungi	Ascomycota	Dothideomycetes	Pleosporales	Didymosphaeriaceae	Didymosphaeria
ASV4513	Fungi	Ascomycota	Dothideomycetes	Pleosporales	Didymosphaeriaceae	Kalmusia
ASV10445	Fungi	Ascomycota	Dothideomycetes	Pleosporales	Didymosphaeriaceae	Paracamarosporium
ASV3326	Fungi	Ascomycota	Dothideomycetes	Pleosporales	Didymosphaeriaceae	Paraconiothyrium
ASV4510	Fungi	Ascomycota	Dothideomycetes	Pleosporales	Didymosphaeriaceae	Paraconiothyrium
ASV7031	Fungi	Ascomycota	Dothideomycetes	Pleosporales	Didymosphaeriaceae	Paraconiothyrium
ASV7662	Fungi	Ascomycota	Dothideomycetes	Pleosporales	Didymosphaeriaceae	Paraconiothyrium
ASV2793	Fungi	Ascomycota	Dothideomycetes	Pleosporales	Didymosphaeriaceae	Paraphaeosphaeria
ASV3566	Fungi	Ascomycota	Dothideomycetes	Pleosporales	Didymosphaeriaceae	Paraphaeosphaeria
ASV3610	Fungi	Ascomycota	Dothideomycetes	Pleosporales	Didymosphaeriaceae	Paraphaeosphaeria
ASV2207	Fungi	Ascomycota	Dothideomycetes	Pleosporales	Didymosphaeriaceae	Pseudopithomyces
ASV3803	Fungi	Ascomycota	Dothideomycetes	Pleosporales	Didymosphaeriaceae	Pseudopithomyces
ASV8	Fungi	Ascomycota	Saccharomycetes	Saccharomycetales	Dipodascaceae	Dipodascus
ASV94	Fungi	Ascomycota	Saccharomycetes	Saccharomycetales	Dipodascaceae	Dipodascus
ASV273	Fungi	Ascomycota	Saccharomycetes	Saccharomycetales	Dipodascaceae	Dipodascus
ASV322	Fungi	Ascomycota	Saccharomycetes	Saccharomycetales	Dipodascaceae	Dipodascus
ASV335	Fungi	Ascomycota	Saccharomycetes	Saccharomycetales	Dipodascaceae	Dipodascus
ASV510	Fungi	Ascomycota	Saccharomycetes	Saccharomycetales	Dipodascaceae	Dipodascus
ASV520	Fungi	Ascomycota	Saccharomycetes	Saccharomycetales	Dipodascaceae	Dipodascus
ASV541	Fungi	Ascomycota	Saccharomycetes	Saccharomycetales	Dipodascaceae	Dipodascus
ASV551	Fungi	Ascomycota	Saccharomycetes	Saccharomycetales	Dipodascaceae	Dipodascus
ASV840	Fungi	Ascomycota	Saccharomycetes	Saccharomycetales	Dipodascaceae	Dipodascus
ASV876	Fungi	Ascomycota	Saccharomycetes	Saccharomycetales	Dipodascaceae	Dipodascus
ASV1067	Fungi	Ascomycota	Saccharomycetes	Saccharomycetales	Dipodascaceae	Dipodascus
ASV1095	Fungi	Ascomycota	Saccharomycetes	Saccharomycetales	Dipodascaceae	Dipodascus
ASV1192	Fungi	Ascomycota	Saccharomycetes	Saccharomycetales	Dipodascaceae	Dipodascus
ASV1245	Fungi	Ascomycota	Saccharomycetes	Saccharomycetales	Dipodascaceae	Dipodascus
ASV1262	Fungi	Ascomycota	Saccharomycetes	Saccharomycetales	Dipodascaceae	Dipodascus
ASV1289	Fungi	Ascomycota	Saccharomycetes	Saccharomycetales	Dipodascaceae	Dipodascus
ASV1301	Fungi	Ascomycota	Saccharomycetes	Saccharomycetales	Dipodascaceae	Dipodascus
ASV1411	Fungi	Ascomycota	Saccharomycetes	Saccharomycetales	Dipodascaceae	Dipodascus
ASV1612	Fungi	Ascomycota	Saccharomycetes	Saccharomycetales	Dipodascaceae	Dipodascus
ASV1635	Fungi	Ascomycota	Saccharomycetes	Saccharomycetales	Dipodascaceae	Dipodascus
ASV1901	Fungi	Ascomycota	Saccharomycetes	Saccharomycetales	Dipodascaceae	Dipodascus
ASV1945	Fungi	Ascomycota	Saccharomycetes	Saccharomycetales	Dipodascaceae	Dipodascus
ASV1974	Fungi	Ascomycota	Saccharomycetes	Saccharomycetales	Dipodascaceae	Dipodascus
ASV2022	Fungi	Ascomycota	Saccharomycetes	Saccharomycetales	Dipodascaceae	Dipodascus
ASV2154	Fungi	Ascomycota	Saccharomycetes	Saccharomycetales	Dipodascaceae	Dipodascus
ASV2156	Fungi	Ascomycota	Saccharomycetes	Saccharomycetales	Dipodascaceae	Dipodascus
ASV2160	Fungi	Ascomycota	Saccharomycetes	Saccharomycetales	Dipodascaceae	Dipodascus
ASV2217	Fungi	Ascomycota	Saccharomycetes	Saccharomycetales	Dipodascaceae	Dipodascus
ASV2323	Fungi	Ascomycota	Saccharomycetes	Saccharomycetales	Dipodascaceae	Dipodascus
ASV2352	Fungi	Ascomycota	Saccharomycetes	Saccharomycetales	Dipodascaceae	Dipodascus
ASV2361	Fungi	Ascomycota	Saccharomycetes	Saccharomycetales	Dipodascaceae	Dipodascus
ASV2415	Fungi	Ascomycota	Saccharomycetes	Saccharomycetales	Dipodascaceae	Dipodascus
ASV2597	Fungi	Ascomycota	Saccharomycetes	Saccharomycetales	Dipodascaceae	Dipodascus
ASV2609	Fungi	Ascomycota	Saccharomycetes	Saccharomycetales	Dipodascaceae	Dipodascus
ASV2673	Fungi	Ascomycota	Saccharomycetes	Saccharomycetales	Dipodascaceae	Dipodascus
ASV2727	Fungi	Ascomycota	Saccharomycetes	Saccharomycetales	Dipodascaceae	Dipodascus
ASV2772	Fungi	Ascomycota	Saccharomycetes	Saccharomycetales	Dipodascaceae	Dipodascus
ASV2800	Fungi	Ascomycota	Saccharomycetes	Saccharomycetales	Dipodascaceae	Dipodascus
ASV2809	Fungi	Ascomycota	Saccharomycetes	Saccharomycetales	Dipodascaceae	Dipodascus
ASV2905	Fungi	Ascomycota	Saccharomycetes	Saccharomycetales	Dipodascaceae	Dipodascus
ASV2915	Fungi	Ascomycota	Saccharomycetes	Saccharomycetales	Dipodascaceae	Dipodascus
ASV2967	Fungi	Ascomycota	Saccharomycetes	Saccharomycetales	Dipodascaceae	Dipodascus
ASV2977	Fungi	Ascomycota	Saccharomycetes	Saccharomycetales	Dipodascaceae	Dipodascus
ASV3315	Fungi	Ascomycota	Saccharomycetes	Saccharomycetales	Dipodascaceae	Dipodascus
ASV3337	Fungi	Ascomycota	Saccharomycetes	Saccharomycetales	Dipodascaceae	Dipodascus
ASV3527	Fungi	Ascomycota	Saccharomycetes	Saccharomycetales	Dipodascaceae	Dipodascus
ASV3532	Fungi	Ascomycota	Saccharomycetes	Saccharomycetales	Dipodascaceae	Dipodascus
ASV3622	Fungi	Ascomycota	Saccharomycetes	Saccharomycetales	Dipodascaceae	Dipodascus
ASV3702	Fungi	Ascomycota	Saccharomycetes	Saccharomycetales	Dipodascaceae	Dipodascus
ASV4117	Fungi	Ascomycota	Saccharomycetes	Saccharomycetales	Dipodascaceae	Dipodascus
ASV4118	Fungi	Ascomycota	Saccharomycetes	Saccharomycetales	Dipodascaceae	Dipodascus
ASV4296	Fungi	Ascomycota	Saccharomycetes	Saccharomycetales	Dipodascaceae	Dipodascus
ASV4361	Fungi	Ascomycota	Saccharomycetes	Saccharomycetales	Dipodascaceae	Dipodascus
ASV4435	Fungi	Ascomycota	Saccharomycetes	Saccharomycetales	Dipodascaceae	Dipodascus
ASV4522	Fungi	Ascomycota	Saccharomycetes	Saccharomycetales	Dipodascaceae	Dipodascus
ASV4523	Fungi	Ascomycota	Saccharomycetes	Saccharomycetales	Dipodascaceae	Dipodascus
ASV4632	Fungi	Ascomycota	Saccharomycetes	Saccharomycetales	Dipodascaceae	Dipodascus
ASV5050	Fungi	Ascomycota	Saccharomycetes	Saccharomycetales	Dipodascaceae	Dipodascus
ASV5061	Fungi	Ascomycota	Saccharomycetes	Saccharomycetales	Dipodascaceae	Dipodascus
ASV5129	Fungi	Ascomycota	Saccharomycetes	Saccharomycetales	Dipodascaceae	Dipodascus
ASV5148	Fungi	Ascomycota	Saccharomycetes	Saccharomycetales	Dipodascaceae	Dipodascus
ASV5229	Fungi	Ascomycota	Saccharomycetes	Saccharomycetales	Dipodascaceae	Dipodascus
ASV5230	Fungi	Ascomycota	Saccharomycetes	Saccharomycetales	Dipodascaceae	Dipodascus
ASV5250	Fungi	Ascomycota	Saccharomycetes	Saccharomycetales	Dipodascaceae	Dipodascus
ASV5413	Fungi	Ascomycota	Saccharomycetes	Saccharomycetales	Dipodascaceae	Dipodascus
ASV5522	Fungi	Ascomycota	Saccharomycetes	Saccharomycetales	Dipodascaceae	Dipodascus
ASV5650	Fungi	Ascomycota	Saccharomycetes	Saccharomycetales	Dipodascaceae	Dipodascus
ASV5718	Fungi	Ascomycota	Saccharomycetes	Saccharomycetales	Dipodascaceae	Dipodascus
ASV5753	Fungi	Ascomycota	Saccharomycetes	Saccharomycetales	Dipodascaceae	Dipodascus
ASV5784	Fungi	Ascomycota	Saccharomycetes	Saccharomycetales	Dipodascaceae	Dipodascus
ASV5792	Fungi	Ascomycota	Saccharomycetes	Saccharomycetales	Dipodascaceae	Dipodascus
ASV6000	Fungi	Ascomycota	Saccharomycetes	Saccharomycetales	Dipodascaceae	Dipodascus
ASV6069	Fungi	Ascomycota	Saccharomycetes	Saccharomycetales	Dipodascaceae	Dipodascus
ASV6131	Fungi	Ascomycota	Saccharomycetes	Saccharomycetales	Dipodascaceae	Dipodascus
ASV6235	Fungi	Ascomycota	Saccharomycetes	Saccharomycetales	Dipodascaceae	Dipodascus
ASV6386	Fungi	Ascomycota	Saccharomycetes	Saccharomycetales	Dipodascaceae	Dipodascus
ASV6387	Fungi	Ascomycota	Saccharomycetes	Saccharomycetales	Dipodascaceae	Dipodascus
ASV6405	Fungi	Ascomycota	Saccharomycetes	Saccharomycetales	Dipodascaceae	Dipodascus
ASV6524	Fungi	Ascomycota	Saccharomycetes	Saccharomycetales	Dipodascaceae	Dipodascus
ASV6658	Fungi	Ascomycota	Saccharomycetes	Saccharomycetales	Dipodascaceae	Dipodascus
ASV6686	Fungi	Ascomycota	Saccharomycetes	Saccharomycetales	Dipodascaceae	Dipodascus
ASV6816	Fungi	Ascomycota	Saccharomycetes	Saccharomycetales	Dipodascaceae	Dipodascus
ASV7188	Fungi	Ascomycota	Saccharomycetes	Saccharomycetales	Dipodascaceae	Dipodascus
ASV7191	Fungi	Ascomycota	Saccharomycetes	Saccharomycetales	Dipodascaceae	Dipodascus
ASV7237	Fungi	Ascomycota	Saccharomycetes	Saccharomycetales	Dipodascaceae	Dipodascus
ASV7421	Fungi	Ascomycota	Saccharomycetes	Saccharomycetales	Dipodascaceae	Dipodascus
ASV7594	Fungi	Ascomycota	Saccharomycetes	Saccharomycetales	Dipodascaceae	Dipodascus
ASV9658	Fungi	Ascomycota	Saccharomycetes	Saccharomycetales	Dipodascaceae	Geotrichum
ASV380	Fungi	Ascomycota	Saccharomycetes	Saccharomycetales	Dipodascaceae
ASV630	Fungi	Ascomycota	Saccharomycetes	Saccharomycetales	Dipodascaceae
ASV1279	Fungi	Ascomycota	Saccharomycetes	Saccharomycetales	Dipodascaceae
ASV1341	Fungi	Ascomycota	Saccharomycetes	Saccharomycetales	Dipodascaceae
ASV1370	Fungi	Ascomycota	Saccharomycetes	Saccharomycetales	Dipodascaceae
ASV1712	Fungi	Ascomycota	Saccharomycetes	Saccharomycetales	Dipodascaceae
ASV2268	Fungi	Ascomycota	Saccharomycetes	Saccharomycetales	Dipodascaceae
ASV2467	Fungi	Ascomycota	Saccharomycetes	Saccharomycetales	Dipodascaceae
ASV2714	Fungi	Ascomycota	Saccharomycetes	Saccharomycetales	Dipodascaceae
ASV3132	Fungi	Ascomycota	Saccharomycetes	Saccharomycetales	Dipodascaceae
ASV3367	Fungi	Ascomycota	Saccharomycetes	Saccharomycetales	Dipodascaceae
ASV3560	Fungi	Ascomycota	Saccharomycetes	Saccharomycetales	Dipodascaceae
ASV3756	Fungi	Ascomycota	Saccharomycetes	Saccharomycetales	Dipodascaceae
ASV3890	Fungi	Ascomycota	Saccharomycetes	Saccharomycetales	Dipodascaceae
ASV4363	Fungi	Ascomycota	Saccharomycetes	Saccharomycetales	Dipodascaceae
ASV4639	Fungi	Ascomycota	Saccharomycetes	Saccharomycetales	Dipodascaceae
ASV4705	Fungi	Ascomycota	Saccharomycetes	Saccharomycetales	Dipodascaceae
ASV4775	Fungi	Ascomycota	Saccharomycetes	Saccharomycetales	Dipodascaceae
ASV4782	Fungi	Ascomycota	Saccharomycetes	Saccharomycetales	Dipodascaceae
ASV4837	Fungi	Ascomycota	Saccharomycetes	Saccharomycetales	Dipodascaceae
ASV4895	Fungi	Ascomycota	Saccharomycetes	Saccharomycetales	Dipodascaceae
ASV4951	Fungi	Ascomycota	Saccharomycetes	Saccharomycetales	Dipodascaceae
ASV5134	Fungi	Ascomycota	Saccharomycetes	Saccharomycetales	Dipodascaceae
ASV5206	Fungi	Ascomycota	Saccharomycetes	Saccharomycetales	Dipodascaceae
ASV7137	Fungi	Ascomycota	Saccharomycetes	Saccharomycetales	Dipodascaceae
ASV7394	Fungi	Ascomycota	Saccharomycetes	Saccharomycetales	Dipodascaceae
ASV7627	Fungi	Ascomycota	Saccharomycetes	Saccharomycetales	Dipodascaceae
ASV7770	Fungi	Ascomycota	Saccharomycetes	Saccharomycetales	Dipodascaceae
ASV4172	Fungi	Ascomycota	Leotiomycetes	Helotiales	Discinellaceae	Varicosporium
ASV6784	Fungi	Glomeromycota	Glomeromycetes	Diversisporales	Diversisporaceae	Diversispora
ASV7037	Fungi	Glomeromycota	Glomeromycetes	Diversisporales	Diversisporaceae	Diversispora
ASV7994	Fungi	Glomeromycota	Glomeromycetes	Diversisporales	Diversisporaceae	Diversispora
ASV8569	Fungi	Ascomycota	Dothideomycetes	Dothideales	Dothioraceae	Pringsheimia
ASV5696	Fungi	Ascomycota	Eurotiomycetes	Eurotiales	Elaphomycetaceae	Elaphomyces
ASV4761	Fungi	Basidiomycota	Agaricomycetes	Agaricales	Entolomataceae	Clitopilus
ASV2563	Fungi	Basidiomycota	Agaricomycetes	Agaricales	Entolomataceae	Entoloma
ASV3219	Fungi	Basidiomycota	Agaricomycetes	Agaricales	Entolomataceae	Entoloma
ASV3779	Fungi	Basidiomycota	Agaricomycetes	Agaricales	Entolomataceae	Entoloma
ASV3826	Fungi	Basidiomycota	Agaricomycetes	Agaricales	Entolomataceae	Entoloma
ASV4195	Fungi	Basidiomycota	Agaricomycetes	Agaricales	Entolomataceae	Entoloma
ASV4555	Fungi	Basidiomycota	Agaricomycetes	Agaricales	Entolomataceae	Entoloma
ASV4666	Fungi	Basidiomycota	Agaricomycetes	Agaricales	Entolomataceae	Entoloma
ASV4680	Fungi	Basidiomycota	Agaricomycetes	Agaricales	Entolomataceae	Entoloma
ASV5035	Fungi	Basidiomycota	Agaricomycetes	Agaricales	Entolomataceae	Entoloma
ASV5338	Fungi	Basidiomycota	Agaricomycetes	Agaricales	Entolomataceae	Entoloma
ASV5364	Fungi	Basidiomycota	Agaricomycetes	Agaricales	Entolomataceae	Entoloma
ASV5800	Fungi	Basidiomycota	Agaricomycetes	Agaricales	Entolomataceae	Entoloma
ASV5885	Fungi	Basidiomycota	Agaricomycetes	Agaricales	Entolomataceae	Entoloma
ASV5992	Fungi	Basidiomycota	Agaricomycetes	Agaricales	Entolomataceae	Entoloma
ASV7225	Fungi	Basidiomycota	Agaricomycetes	Agaricales	Entolomataceae	Entoloma
ASV7248	Fungi	Basidiomycota	Agaricomycetes	Agaricales	Entolomataceae	Entoloma
ASV7428	Fungi	Basidiomycota	Agaricomycetes	Agaricales	Entolomataceae	Entoloma
ASV7653	Fungi	Basidiomycota	Agaricomycetes	Agaricales	Entolomataceae	Entoloma
ASV7676	Fungi	Basidiomycota	Agaricomycetes	Agaricales	Entolomataceae	Entoloma
ASV7768	Fungi	Basidiomycota	Agaricomycetes	Agaricales	Entolomataceae	Entoloma
ASV8002	Fungi	Basidiomycota	Agaricomycetes	Agaricales	Entolomataceae	Entoloma
ASV8556	Fungi	Basidiomycota	Agaricomycetes	Agaricales	Entolomataceae	Entoloma
ASV8580	Fungi	Basidiomycota	Agaricomycetes	Agaricales	Entolomataceae	Entoloma
ASV8583	Fungi	Basidiomycota	Agaricomycetes	Agaricales	Entolomataceae	Entoloma
ASV9075	Fungi	Basidiomycota	Agaricomycetes	Agaricales	Entolomataceae	Entoloma
ASV6593	Fungi	Basidiomycota	Agaricomycetes	Agaricales	Entolomataceae	Rhodocybe
ASV8010	Fungi	Basidiomycota	Agaricomycetes	Agaricales	Entolomataceae	Rhodocybe
ASV4664	Fungi	Basidiomycota	Agaricomycetes	Agaricales	Entolomataceae	Richoniella
ASV2634	Fungi	Basidiomycota	Agaricomycetes	Agaricales	Entolomataceae
ASV5769	Fungi	Basidiomycota	Agaricomycetes	Agaricales	Entolomataceae
ASV1429	Fungi	Ascomycota	Dothideomycetes	Dothideomycetes incertae sedis	Eremomycetaceae	Arthrographis
ASV2073	Fungi	Ascomycota	Dothideomycetes	Dothideomycetes incertae sedis	Eremomycetaceae	Arthrographis
ASV2534	Fungi	Ascomycota	Dothideomycetes	Dothideomycetes incertae sedis	Eremomycetaceae	Arthrographis
ASV2567	Fungi	Ascomycota	Dothideomycetes	Dothideomycetes incertae sedis	Eremomycetaceae	Arthrographis
ASV3117	Fungi	Ascomycota	Dothideomycetes	Dothideomycetes incertae sedis	Eremomycetaceae	Arthrographis
ASV4683	Fungi	Ascomycota	Dothideomycetes	Dothideomycetes incertae sedis	Eremomycetaceae	Arthrographis
ASV5187	Fungi	Ascomycota	Dothideomycetes	Dothideomycetes incertae sedis	Eremomycetaceae	Arthrographis
ASV6357	Fungi	Ascomycota	Dothideomycetes	Dothideomycetes incertae sedis	Eremomycetaceae	Arthrographis
ASV9184	Fungi	Ascomycota	Dothideomycetes	Dothideomycetes incertae sedis	Eremomycetaceae	Arthrographis
ASV8622	Fungi	Ascomycota	Dothideomycetes	Dothideomycetes incertae sedis	Eremomycetaceae	Eremomyces
ASV7704	Fungi	Ascomycota	Leotiomycetes	Erysiphales	Erysiphaceae	Neoerysiphe
ASV657	Fungi	Ascomycota	Dothideomycetes	Capnodiales	Extremaceae	Saxophila
ASV4445	Fungi	Ascomycota	Dothideomycetes	Capnodiales	Extremaceae	Vermiconia
ASV33	Fungi	Ascomycota	Dothideomycetes	Capnodiales	Extremaceae
ASV918	Fungi	Ascomycota	Dothideomycetes	Capnodiales	Extremaceae
ASV996	Fungi	Ascomycota	Dothideomycetes	Capnodiales	Extremaceae
ASV1269	Fungi	Ascomycota	Dothideomycetes	Capnodiales	Extremaceae
ASV1505	Fungi	Ascomycota	Dothideomycetes	Capnodiales	Extremaceae
ASV2158	Fungi	Ascomycota	Dothideomycetes	Capnodiales	Extremaceae
ASV2755	Fungi	Ascomycota	Dothideomycetes	Capnodiales	Extremaceae
ASV2986	Fungi	Ascomycota	Dothideomycetes	Capnodiales	Extremaceae
ASV3531	Fungi	Ascomycota	Dothideomycetes	Capnodiales	Extremaceae
ASV3682	Fungi	Ascomycota	Dothideomycetes	Capnodiales	Extremaceae
ASV4016	Fungi	Ascomycota	Dothideomycetes	Capnodiales	Extremaceae
ASV4144	Fungi	Ascomycota	Dothideomycetes	Capnodiales	Extremaceae
ASV4268	Fungi	Ascomycota	Dothideomycetes	Capnodiales	Extremaceae
ASV4478	Fungi	Ascomycota	Dothideomycetes	Capnodiales	Extremaceae
ASV4499	Fungi	Ascomycota	Dothideomycetes	Capnodiales	Extremaceae
ASV4679	Fungi	Ascomycota	Dothideomycetes	Capnodiales	Extremaceae
ASV4848	Fungi	Ascomycota	Dothideomycetes	Capnodiales	Extremaceae
ASV5242	Fungi	Ascomycota	Dothideomycetes	Capnodiales	Extremaceae
ASV5290	Fungi	Ascomycota	Dothideomycetes	Capnodiales	Extremaceae
ASV5412	Fungi	Ascomycota	Dothideomycetes	Capnodiales	Extremaceae
ASV5432	Fungi	Ascomycota	Dothideomycetes	Capnodiales	Extremaceae
ASV5434	Fungi	Ascomycota	Dothideomycetes	Capnodiales	Extremaceae
ASV5445	Fungi	Ascomycota	Dothideomycetes	Capnodiales	Extremaceae
ASV5880	Fungi	Ascomycota	Dothideomycetes	Capnodiales	Extremaceae
ASV6128	Fungi	Ascomycota	Dothideomycetes	Capnodiales	Extremaceae
ASV6522	Fungi	Ascomycota	Dothideomycetes	Capnodiales	Extremaceae
ASV6551	Fungi	Ascomycota	Dothideomycetes	Capnodiales	Extremaceae
ASV6653	Fungi	Ascomycota	Dothideomycetes	Capnodiales	Extremaceae
ASV6677	Fungi	Ascomycota	Dothideomycetes	Capnodiales	Extremaceae
ASV6684	Fungi	Ascomycota	Dothideomycetes	Capnodiales	Extremaceae
ASV4441	Fungi	Basidiomycota	Tremellomycetes	Filobasidiales	Filobasidiaceae	Filobasidium
ASV5348	Fungi	Basidiomycota	Tremellomycetes	Filobasidiales	Filobasidiaceae	Filobasidium
ASV6528	Fungi	Basidiomycota	Tremellomycetes	Filobasidiales	Filobasidiaceae	Filobasidium
ASV428	Fungi	Basidiomycota	Tremellomycetes	Filobasidiales	Filobasidiaceae	Goffeauzyma
ASV1909	Fungi	Basidiomycota	Tremellomycetes	Filobasidiales	Filobasidiaceae	Goffeauzyma
ASV4417	Fungi	Basidiomycota	Tremellomycetes	Filobasidiales	Filobasidiaceae	Goffeauzyma
ASV6790	Fungi	Basidiomycota	Tremellomycetes	Filobasidiales	Filobasidiaceae	Goffeauzyma
ASV149	Fungi	Basidiomycota	Tremellomycetes	Filobasidiales	Filobasidiaceae	Naganishia
ASV2859	Fungi	Basidiomycota	Tremellomycetes	Filobasidiales	Filobasidiaceae	Naganishia
ASV8895	Fungi	Basidiomycota	Tremellomycetes	Filobasidiales	Filobasidiaceae	Naganishia
ASV7266	Fungi	Basidiomycota	Tremellomycetes	Filobasidiales	Filobasidiaceae
ASV3252	Fungi	Basidiomycota	Agaricomycetes	Agaricales	Fistulinaceae	Fistulina
ASV3708	Fungi	Basidiomycota	Agaricomycetes	Agaricales	Fistulinaceae	Fistulina
ASV5589	Fungi	Basidiomycota	Agaricomycetes	Agaricales	Fistulinaceae	Fistulina
ASV8446	Fungi	Basidiomycota	Agaricomycetes	Agaricales	Fistulinaceae	Fistulina
ASV5208	Fungi	Basidiomycota	Agaricomycetes	Polyporales	Fomitopsidaceae	Laetiporus
ASV42	Fungi	Basidiomycota	Agaricomycetes	Polyporales	Fomitopsidaceae	Oligoporus
ASV4805	Fungi	Basidiomycota	Agaricomycetes	Polyporales	Fomitopsidaceae	Oligoporus
ASV26	Fungi	Basidiomycota	Agaricomycetes	Polyporales	Fomitopsidaceae	Postia
ASV623	Fungi	Basidiomycota	Agaricomycetes	Polyporales	Fomitopsidaceae	Postia
ASV3251	Fungi	Basidiomycota	Agaricomycetes	Polyporales	Fomitopsidaceae	Postia
ASV4682	Fungi	Basidiomycota	Agaricomycetes	Polyporales	Fomitopsidaceae	Postia
ASV5072	Fungi	Basidiomycota	Agaricomycetes	Polyporales	Fomitopsidaceae	Postia
ASV5234	Fungi	Basidiomycota	Agaricomycetes	Polyporales	Fomitopsidaceae	Postia
ASV7133	Fungi	Basidiomycota	Agaricomycetes	Polyporales	Fomitopsidaceae	Postia
ASV7323	Fungi	Basidiomycota	Agaricomycetes	Polyporales	Fomitopsidaceae	Postia
ASV6527	Fungi	Basidiomycota	Agaricomycetes	Polyporales	Fomitopsidaceae	Skeletocutis
ASV7127	Fungi	Basidiomycota	Agaricomycetes	Polyporales	Fomitopsidaceae	Tyromyces
ASV1214	Fungi	Basidiomycota	Agaricomycetes	Polyporales	Ganodermataceae	Ganoderma
ASV1440	Fungi	Basidiomycota	Agaricomycetes	Polyporales	Ganodermataceae	Ganoderma
ASV5136	Fungi	Basidiomycota	Agaricomycetes	Polyporales	Ganodermataceae	Ganoderma
ASV7543	Fungi	Basidiomycota	Agaricomycetes	Polyporales	Ganodermataceae	Ganoderma
ASV1529	Fungi	Basidiomycota	Agaricomycetes	Polyporales	Ganodermataceae	Perenniporia
ASV6928	Fungi	Basidiomycota	Agaricomycetes	Polyporales	Ganodermataceae	Yuchengia
ASV2301	Fungi	Basidiomycota	Agaricomycetes	Geastrales	Geastraceae	Geastrum
ASV6662	Fungi	Basidiomycota	Agaricomycetes	Geastrales	Geastraceae	Geastrum
ASV7579	Fungi	Basidiomycota	Agaricomycetes	Geastrales	Geastraceae	Geastrum
ASV9178	Fungi	Basidiomycota	Agaricomycetes	Geastrales	Geastraceae	Geastrum
ASV9261	Fungi	Basidiomycota	Agaricomycetes	Geastrales	Geastraceae	Geastrum
ASV109	Fungi	Basidiomycota	Geminibasidiomycetes	Geminibasidiales	Geminibasidiaceae	Geminibasidium
ASV1173	Fungi	Basidiomycota	Geminibasidiomycetes	Geminibasidiales	Geminibasidiaceae	Geminibasidium
ASV1203	Fungi	Basidiomycota	Geminibasidiomycetes	Geminibasidiales	Geminibasidiaceae	Geminibasidium
ASV1561	Fungi	Basidiomycota	Geminibasidiomycetes	Geminibasidiales	Geminibasidiaceae	Geminibasidium
ASV1632	Fungi	Basidiomycota	Geminibasidiomycetes	Geminibasidiales	Geminibasidiaceae	Geminibasidium
ASV1991	Fungi	Basidiomycota	Geminibasidiomycetes	Geminibasidiales	Geminibasidiaceae	Geminibasidium
ASV3545	Fungi	Basidiomycota	Geminibasidiomycetes	Geminibasidiales	Geminibasidiaceae	Geminibasidium
ASV4227	Fungi	Basidiomycota	Geminibasidiomycetes	Geminibasidiales	Geminibasidiaceae	Geminibasidium
ASV5709	Fungi	Basidiomycota	Geminibasidiomycetes	Geminibasidiales	Geminibasidiaceae	Geminibasidium
ASV7473	Fungi	Basidiomycota	Geminibasidiomycetes	Geminibasidiales	Geminibasidiaceae	Geminibasidium
ASV8657	Fungi	Basidiomycota	Geminibasidiomycetes	Geminibasidiales	Geminibasidiaceae	Geminibasidium
ASV9151	Fungi	Basidiomycota	Geminibasidiomycetes	Geminibasidiales	Geminibasidiaceae	Geminibasidium
ASV778	Fungi	Ascomycota	Geoglossomycetes	Geoglossales	Geoglossaceae	Leucoglossum
ASV4810	Fungi	Ascomycota	Geoglossomycetes	Geoglossales	Geoglossaceae	Leucoglossum
ASV670	Fungi	Ascomycota	Geoglossomycetes	Geoglossales	Geoglossaceae	Trichoglossum
ASV3068	Fungi	Ascomycota	Geoglossomycetes	Geoglossales	Geoglossaceae	Trichoglossum
ASV6447	Fungi	Ascomycota	Geoglossomycetes	Geoglossales	Geoglossaceae	Trichoglossum
ASV6584	Fungi	Ascomycota	Geoglossomycetes	Geoglossales	Geoglossaceae
ASV4801	Fungi	Glomeromycota	Glomeromycetes	Gigasporales	Gigasporaceae	Cetraspora
ASV5276	Fungi	Glomeromycota	Glomeromycetes	Gigasporales	Gigasporaceae	Cetraspora
ASV6719	Fungi	Glomeromycota	Glomeromycetes	Gigasporales	Gigasporaceae	Cetraspora
ASV8133	Fungi	Glomeromycota	Glomeromycetes	Gigasporales	Gigasporaceae	Cetraspora
ASV1386	Fungi	Glomeromycota	Glomeromycetes	Gigasporales	Gigasporaceae	Gigaspora
ASV4436	Fungi	Glomeromycota	Glomeromycetes	Gigasporales	Gigasporaceae	Gigaspora
ASV5868	Fungi	Glomeromycota	Glomeromycetes	Gigasporales	Gigasporaceae	Gigaspora
ASV2064	Fungi	Glomeromycota	Glomeromycetes	Gigasporales	Gigasporaceae	Scutellospora
ASV2572	Fungi	Glomeromycota	Glomeromycetes	Gigasporales	Gigasporaceae	Scutellospora
ASV2863	Fungi	Glomeromycota	Glomeromycetes	Gigasporales	Gigasporaceae	Scutellospora
ASV6442	Fungi	Glomeromycota	Glomeromycetes	Gigasporales	Gigasporaceae	Scutellospora
ASV7976	Fungi	Glomeromycota	Glomeromycetes	Gigasporales	Gigasporaceae	Scutellospora
ASV1506	Fungi	Glomeromycota	Glomeromycetes	Gigasporales	Gigasporaceae
ASV2412	Fungi	Glomeromycota	Glomeromycetes	Gigasporales	Gigasporaceae
ASV2878	Fungi	Glomeromycota	Glomeromycetes	Gigasporales	Gigasporaceae
ASV3838	Fungi	Glomeromycota	Glomeromycetes	Gigasporales	Gigasporaceae
ASV5568	Fungi	Glomeromycota	Glomeromycetes	Gigasporales	Gigasporaceae
ASV6044	Fungi	Glomeromycota	Glomeromycetes	Gigasporales	Gigasporaceae
ASV6908	Fungi	Glomeromycota	Glomeromycetes	Gigasporales	Gigasporaceae
ASV7311	Fungi	Glomeromycota	Glomeromycetes	Gigasporales	Gigasporaceae
ASV7973	Fungi	Glomeromycota	Glomeromycetes	Gigasporales	Gigasporaceae
ASV953	Fungi	Glomeromycota	Glomeromycetes	Glomerales	Glomeraceae	Dominikia
ASV4034	Fungi	Glomeromycota	Glomeromycetes	Glomerales	Glomeraceae	Dominikia
ASV7793	Fungi	Glomeromycota	Glomeromycetes	Glomerales	Glomeraceae	Dominikia
ASV8318	Fungi	Glomeromycota	Glomeromycetes	Glomerales	Glomeraceae	Dominikia
ASV5514	Fungi	Glomeromycota	Glomeromycetes	Glomerales	Glomeraceae	Funneliformis
ASV6042	Fungi	Glomeromycota	Glomeromycetes	Glomerales	Glomeraceae	Funneliformis
ASV7671	Fungi	Glomeromycota	Glomeromycetes	Glomerales	Glomeraceae	Funneliformis
ASV8068	Fungi	Glomeromycota	Glomeromycetes	Glomerales	Glomeraceae	Funneliformis
ASV267	Fungi	Glomeromycota	Glomeromycetes	Glomerales	Glomeraceae	Glomus
ASV1221	Fungi	Glomeromycota	Glomeromycetes	Glomerales	Glomeraceae	Glomus
ASV1261	Fungi	Glomeromycota	Glomeromycetes	Glomerales	Glomeraceae	Glomus
ASV1752	Fungi	Glomeromycota	Glomeromycetes	Glomerales	Glomeraceae	Glomus
ASV1805	Fungi	Glomeromycota	Glomeromycetes	Glomerales	Glomeraceae	Glomus
ASV1825	Fungi	Glomeromycota	Glomeromycetes	Glomerales	Glomeraceae	Glomus
ASV1890	Fungi	Glomeromycota	Glomeromycetes	Glomerales	Glomeraceae	Glomus
ASV2601	Fungi	Glomeromycota	Glomeromycetes	Glomerales	Glomeraceae	Glomus
ASV2795	Fungi	Glomeromycota	Glomeromycetes	Glomerales	Glomeraceae	Glomus
ASV3743	Fungi	Glomeromycota	Glomeromycetes	Glomerales	Glomeraceae	Glomus
ASV4245	Fungi	Glomeromycota	Glomeromycetes	Glomerales	Glomeraceae	Glomus
ASV4302	Fungi	Glomeromycota	Glomeromycetes	Glomerales	Glomeraceae	Glomus
ASV4437	Fungi	Glomeromycota	Glomeromycetes	Glomerales	Glomeraceae	Glomus
ASV4496	Fungi	Glomeromycota	Glomeromycetes	Glomerales	Glomeraceae	Glomus
ASV4790	Fungi	Glomeromycota	Glomeromycetes	Glomerales	Glomeraceae	Glomus
ASV4829	Fungi	Glomeromycota	Glomeromycetes	Glomerales	Glomeraceae	Glomus
ASV5687	Fungi	Glomeromycota	Glomeromycetes	Glomerales	Glomeraceae	Glomus
ASV6043	Fungi	Glomeromycota	Glomeromycetes	Glomerales	Glomeraceae	Glomus
ASV6421	Fungi	Glomeromycota	Glomeromycetes	Glomerales	Glomeraceae	Glomus
ASV6453	Fungi	Glomeromycota	Glomeromycetes	Glomerales	Glomeraceae	Glomus
ASV6830	Fungi	Glomeromycota	Glomeromycetes	Glomerales	Glomeraceae	Glomus
ASV6831	Fungi	Glomeromycota	Glomeromycetes	Glomerales	Glomeraceae	Glomus
ASV6947	Fungi	Glomeromycota	Glomeromycetes	Glomerales	Glomeraceae	Glomus
ASV7049	Fungi	Glomeromycota	Glomeromycetes	Glomerales	Glomeraceae	Glomus
ASV7124	Fungi	Glomeromycota	Glomeromycetes	Glomerales	Glomeraceae	Glomus
ASV7312	Fungi	Glomeromycota	Glomeromycetes	Glomerales	Glomeraceae	Glomus
ASV7637	Fungi	Glomeromycota	Glomeromycetes	Glomerales	Glomeraceae	Glomus
ASV8154	Fungi	Glomeromycota	Glomeromycetes	Glomerales	Glomeraceae	Glomus
ASV8322	Fungi	Glomeromycota	Glomeromycetes	Glomerales	Glomeraceae	Glomus
ASV9128	Fungi	Glomeromycota	Glomeromycetes	Glomerales	Glomeraceae	Glomus
ASV9431	Fungi	Glomeromycota	Glomeromycetes	Glomerales	Glomeraceae	Glomus
ASV10180	Fungi	Glomeromycota	Glomeromycetes	Glomerales	Glomeraceae	Glomus
ASV7084	Fungi	Glomeromycota	Glomeromycetes	Glomerales	Glomeraceae	Kamienskia
ASV2088	Fungi	Glomeromycota	Glomeromycetes	Glomerales	Glomeraceae	Rhizophagus
ASV3611	Fungi	Glomeromycota	Glomeromycetes	Glomerales	Glomeraceae	Rhizophagus
ASV6478	Fungi	Glomeromycota	Glomeromycetes	Glomerales	Glomeraceae	Rhizophagus
ASV6582	Fungi	Glomeromycota	Glomeromycetes	Glomerales	Glomeraceae	Rhizophagus
ASV831	Fungi	Glomeromycota	Glomeromycetes	Glomerales	Glomeraceae
ASV891	Fungi	Glomeromycota	Glomeromycetes	Glomerales	Glomeraceae
ASV1125	Fungi	Glomeromycota	Glomeromycetes	Glomerales	Glomeraceae
ASV1620	Fungi	Glomeromycota	Glomeromycetes	Glomerales	Glomeraceae
ASV1636	Fungi	Glomeromycota	Glomeromycetes	Glomerales	Glomeraceae
ASV1706	Fungi	Glomeromycota	Glomeromycetes	Glomerales	Glomeraceae
ASV1794	Fungi	Glomeromycota	Glomeromycetes	Glomerales	Glomeraceae
ASV1894	Fungi	Glomeromycota	Glomeromycetes	Glomerales	Glomeraceae
ASV1947	Fungi	Glomeromycota	Glomeromycetes	Glomerales	Glomeraceae
ASV2030	Fungi	Glomeromycota	Glomeromycetes	Glomerales	Glomeraceae
ASV2121	Fungi	Glomeromycota	Glomeromycetes	Glomerales	Glomeraceae
ASV2448	Fungi	Glomeromycota	Glomeromycetes	Glomerales	Glomeraceae
ASV2509	Fungi	Glomeromycota	Glomeromycetes	Glomerales	Glomeraceae
ASV2529	Fungi	Glomeromycota	Glomeromycetes	Glomerales	Glomeraceae
ASV2538	Fungi	Glomeromycota	Glomeromycetes	Glomerales	Glomeraceae
ASV2541	Fungi	Glomeromycota	Glomeromycetes	Glomerales	Glomeraceae
ASV2815	Fungi	Glomeromycota	Glomeromycetes	Glomerales	Glomeraceae
ASV2926	Fungi	Glomeromycota	Glomeromycetes	Glomerales	Glomeraceae
ASV2957	Fungi	Glomeromycota	Glomeromycetes	Glomerales	Glomeraceae
ASV3101	Fungi	Glomeromycota	Glomeromycetes	Glomerales	Glomeraceae
ASV3163	Fungi	Glomeromycota	Glomeromycetes	Glomerales	Glomeraceae
ASV3211	Fungi	Glomeromycota	Glomeromycetes	Glomerales	Glomeraceae
ASV3346	Fungi	Glomeromycota	Glomeromycetes	Glomerales	Glomeraceae
ASV3348	Fungi	Glomeromycota	Glomeromycetes	Glomerales	Glomeraceae
ASV3412	Fungi	Glomeromycota	Glomeromycetes	Glomerales	Glomeraceae
ASV3496	Fungi	Glomeromycota	Glomeromycetes	Glomerales	Glomeraceae
ASV3715	Fungi	Glomeromycota	Glomeromycetes	Glomerales	Glomeraceae
ASV3730	Fungi	Glomeromycota	Glomeromycetes	Glomerales	Glomeraceae
ASV3790	Fungi	Glomeromycota	Glomeromycetes	Glomerales	Glomeraceae
ASV3837	Fungi	Glomeromycota	Glomeromycetes	Glomerales	Glomeraceae
ASV3948	Fungi	Glomeromycota	Glomeromycetes	Glomerales	Glomeraceae
ASV4021	Fungi	Glomeromycota	Glomeromycetes	Glomerales	Glomeraceae
ASV4370	Fungi	Glomeromycota	Glomeromycetes	Glomerales	Glomeraceae
ASV4426	Fungi	Glomeromycota	Glomeromycetes	Glomerales	Glomeraceae
ASV4427	Fungi	Glomeromycota	Glomeromycetes	Glomerales	Glomeraceae
ASV4500	Fungi	Glomeromycota	Glomeromycetes	Glomerales	Glomeraceae
ASV4692	Fungi	Glomeromycota	Glomeromycetes	Glomerales	Glomeraceae
ASV4730	Fungi	Glomeromycota	Glomeromycetes	Glomerales	Glomeraceae
ASV4760	Fungi	Glomeromycota	Glomeromycetes	Glomerales	Glomeraceae
ASV4763	Fungi	Glomeromycota	Glomeromycetes	Glomerales	Glomeraceae
ASV4765	Fungi	Glomeromycota	Glomeromycetes	Glomerales	Glomeraceae
ASV4830	Fungi	Glomeromycota	Glomeromycetes	Glomerales	Glomeraceae
ASV5021	Fungi	Glomeromycota	Glomeromycetes	Glomerales	Glomeraceae
ASV5023	Fungi	Glomeromycota	Glomeromycetes	Glomerales	Glomeraceae
ASV5024	Fungi	Glomeromycota	Glomeromycetes	Glomerales	Glomeraceae
ASV5196	Fungi	Glomeromycota	Glomeromycetes	Glomerales	Glomeraceae
ASV5218	Fungi	Glomeromycota	Glomeromycetes	Glomerales	Glomeraceae
ASV5355	Fungi	Glomeromycota	Glomeromycetes	Glomerales	Glomeraceae
ASV5403	Fungi	Glomeromycota	Glomeromycetes	Glomerales	Glomeraceae
ASV5566	Fungi	Glomeromycota	Glomeromycetes	Glomerales	Glomeraceae
ASV5576	Fungi	Glomeromycota	Glomeromycetes	Glomerales	Glomeraceae
ASV5691	Fungi	Glomeromycota	Glomeromycetes	Glomerales	Glomeraceae
ASV5871	Fungi	Glomeromycota	Glomeromycetes	Glomerales	Glomeraceae
ASV5945	Fungi	Glomeromycota	Glomeromycetes	Glomerales	Glomeraceae
ASV5947	Fungi	Glomeromycota	Glomeromycetes	Glomerales	Glomeraceae
ASV6174	Fungi	Glomeromycota	Glomeromycetes	Glomerales	Glomeraceae
ASV6188	Fungi	Glomeromycota	Glomeromycetes	Glomerales	Glomeraceae
ASV6228	Fungi	Glomeromycota	Glomeromycetes	Glomerales	Glomeraceae
ASV6229	Fungi	Glomeromycota	Glomeromycetes	Glomerales	Glomeraceae
ASV6445	Fungi	Glomeromycota	Glomeromycetes	Glomerales	Glomeraceae
ASV6451	Fungi	Glomeromycota	Glomeromycetes	Glomerales	Glomeraceae
ASV6692	Fungi	Glomeromycota	Glomeromycetes	Glomerales	Glomeraceae
ASV6723	Fungi	Glomeromycota	Glomeromycetes	Glomerales	Glomeraceae
ASV6738	Fungi	Glomeromycota	Glomeromycetes	Glomerales	Glomeraceae
ASV6879	Fungi	Glomeromycota	Glomeromycetes	Glomerales	Glomeraceae
ASV7081	Fungi	Glomeromycota	Glomeromycetes	Glomerales	Glomeraceae
ASV7162	Fungi	Glomeromycota	Glomeromycetes	Glomerales	Glomeraceae
ASV7332	Fungi	Glomeromycota	Glomeromycetes	Glomerales	Glomeraceae
ASV7470	Fungi	Glomeromycota	Glomeromycetes	Glomerales	Glomeraceae
ASV7480	Fungi	Glomeromycota	Glomeromycetes	Glomerales	Glomeraceae
ASV7518	Fungi	Glomeromycota	Glomeromycetes	Glomerales	Glomeraceae
ASV7641	Fungi	Glomeromycota	Glomeromycetes	Glomerales	Glomeraceae
ASV7656	Fungi	Glomeromycota	Glomeromycetes	Glomerales	Glomeraceae
ASV7672	Fungi	Glomeromycota	Glomeromycetes	Glomerales	Glomeraceae
ASV7792	Fungi	Glomeromycota	Glomeromycetes	Glomerales	Glomeraceae
ASV7890	Fungi	Glomeromycota	Glomeromycetes	Glomerales	Glomeraceae
ASV7956	Fungi	Glomeromycota	Glomeromycetes	Glomerales	Glomeraceae
ASV8150	Fungi	Glomeromycota	Glomeromycetes	Glomerales	Glomeraceae
ASV8298	Fungi	Glomeromycota	Glomeromycetes	Glomerales	Glomeraceae
ASV8317	Fungi	Glomeromycota	Glomeromycetes	Glomerales	Glomeraceae
ASV8776	Fungi	Glomeromycota	Glomeromycetes	Glomerales	Glomeraceae
ASV8779	Fungi	Glomeromycota	Glomeromycetes	Glomerales	Glomeraceae
ASV8815	Fungi	Glomeromycota	Glomeromycetes	Glomerales	Glomeraceae
ASV8915	Fungi	Glomeromycota	Glomeromycetes	Glomerales	Glomeraceae
ASV9051	Fungi	Glomeromycota	Glomeromycetes	Glomerales	Glomeraceae
ASV9346	Fungi	Glomeromycota	Glomeromycetes	Glomerales	Glomeraceae
ASV9361	Fungi	Glomeromycota	Glomeromycetes	Glomerales	Glomeraceae
ASV9441	Fungi	Glomeromycota	Glomeromycetes	Glomerales	Glomeraceae
ASV1672	Fungi	Ascomycota	Sordariomycetes	Glomerellales	Glomerellaceae	Colletotrichum
ASV6227	Fungi	Ascomycota	Sordariomycetes	Glomerellales	Glomerellaceae	Colletotrichum
ASV7327	Fungi	Ascomycota	Sordariomycetes	Glomerellales	Glomerellaceae	Colletotrichum
ASV8469	Fungi	Ascomycota	Sordariomycetes	Glomerellales	Glomerellaceae	Colletotrichum
ASV8525	Fungi	Ascomycota	Sordariomycetes	Glomerellales	Glomerellaceae	Colletotrichum
ASV2693	Fungi	Ascomycota	Dothideomycetes	Mytilinidales	Gloniaceae
ASV9539	Fungi	Ascomycota	Sordariomycetes	Diaporthales	Gnomoniaceae	Ophiognomonia
ASV2235	Fungi	Ascomycota	Sordariomycetes	Diaporthales	Gnomoniaceae	Plagiostoma
ASV4191	Fungi	Basidiomycota	Agaricomycetes	Gomphales	Gomphaceae	Phaeoclavulina
ASV2997	Fungi	Basidiomycota	Agaricomycetes	Gomphales	Gomphaceae	Ramaria
ASV3026	Fungi	Basidiomycota	Agaricomycetes	Gomphales	Gomphaceae	Ramaria
ASV3050	Fungi	Basidiomycota	Agaricomycetes	Gomphales	Gomphaceae	Ramaria
ASV411	Fungi	Basidiomycota	Agaricomycetes	Gomphales	Gomphaceae
ASV4207	Fungi	Basidiomycota	Agaricomycetes	Gomphales	Gomphaceae
ASV6177	Fungi	Basidiomycota	Agaricomycetes	Gomphales	Gomphaceae
ASV2137	Fungi	Basidiomycota	Agaricomycetes	Granulobasidium	Granulobasidium vellereum
ASV5670	Fungi	Ascomycota	Sordariomycetes	Microascales	Graphiaceae	Graphium
ASV6392	Fungi	Ascomycota	Sordariomycetes	Xylariales	Graphostromataceae	Graphostroma
ASV9561	Fungi	Basidiomycota	Agaricomycetes	Polyporales	Grifolaceae	Grifola
ASV6613	Fungi	Ascomycota	Eurotiomycetes	Onygenales	Gymnoascaceae	Gymnascella
ASV90	Fungi	Ascomycota	Eurotiomycetes	Onygenales	Gymnoascaceae	Gymnoascus
ASV472	Fungi	Ascomycota	Eurotiomycetes	Onygenales	Gymnoascaceae	Gymnoascus
ASV1052	Fungi	Ascomycota	Eurotiomycetes	Onygenales	Gymnoascaceae	Gymnoascus
ASV1294	Fungi	Ascomycota	Eurotiomycetes	Onygenales	Gymnoascaceae	Gymnoascus
ASV1309	Fungi	Ascomycota	Eurotiomycetes	Onygenales	Gymnoascaceae	Gymnoascus
ASV2345	Fungi	Ascomycota	Eurotiomycetes	Onygenales	Gymnoascaceae	Gymnoascus
ASV2520	Fungi	Ascomycota	Eurotiomycetes	Onygenales	Gymnoascaceae	Gymnoascus
ASV2965	Fungi	Ascomycota	Eurotiomycetes	Onygenales	Gymnoascaceae	Gymnoascus
ASV2985	Fungi	Ascomycota	Eurotiomycetes	Onygenales	Gymnoascaceae	Gymnoascus
ASV3501	Fungi	Ascomycota	Eurotiomycetes	Onygenales	Gymnoascaceae	Gymnoascus
ASV3777	Fungi	Ascomycota	Eurotiomycetes	Onygenales	Gymnoascaceae	Gymnoascus
ASV4197	Fungi	Ascomycota	Eurotiomycetes	Onygenales	Gymnoascaceae	Gymnoascus
ASV5421	Fungi	Ascomycota	Eurotiomycetes	Onygenales	Gymnoascaceae	Gymnoascus
ASV7840	Fungi	Ascomycota	Eurotiomycetes	Onygenales	Gymnoascaceae	Gymnoascus
ASV8460	Fungi	Ascomycota	Eurotiomycetes	Onygenales	Gymnoascaceae	Gymnoascus
ASV8595	Fungi	Ascomycota	Eurotiomycetes	Onygenales	Gymnoascaceae	Gymnoascus
ASV6207	Fungi	Ascomycota	Eurotiomycetes	Onygenales	Gymnoascaceae	Leucothecium
ASV5325	Fungi	Ascomycota	Eurotiomycetes	Onygenales	Gymnoascaceae
ASV7869	Fungi	Chytridiomycota	Rhizophydiomycetes	Rhizophydiales	Halomycetaceae	Paranamyces
ASV4098	Fungi	Ascomycota	Sordariomycetes	Microascales	Halosphaeriaceae	Cirrenalia
ASV4035	Fungi	Ascomycota	Sordariomycetes	Microascales	Halosphaeriaceae
ASV1770	Fungi	Ascomycota	Leotiomycetes	Helotiales	Hamatocanthoscyphaceae	Hyalodendriella
ASV7694	Fungi	Ascomycota	Leotiomycetes	Helotiales	Hamatocanthoscyphaceae	Hyalodendriella
ASV4958	Fungi	Ascomycota	Leotiomycetes	Helotiales	Hamatocanthoscyphaceae	Xenopolyscytalum
ASV5942	Fungi	Basidiomycota	Agaricomycetes	Agaricales	Hebelomataceae
ASV8052	Fungi	Ascomycota	Leotiomycetes	Phacidiales	Helicogoniaceae	Eleutheromyces
ASV937	Fungi	Ascomycota	Leotiomycetes	Helotiales	Helotiaceae	Articulospora
ASV2271	Fungi	Ascomycota	Leotiomycetes	Helotiales	Helotiaceae	Articulospora
ASV3210	Fungi	Ascomycota	Leotiomycetes	Helotiales	Helotiaceae	Articulospora
ASV3541	Fungi	Ascomycota	Leotiomycetes	Helotiales	Helotiaceae	Articulospora
ASV4736	Fungi	Ascomycota	Leotiomycetes	Helotiales	Helotiaceae	Articulospora
ASV5248	Fungi	Ascomycota	Leotiomycetes	Helotiales	Helotiaceae	Articulospora
ASV7253	Fungi	Ascomycota	Leotiomycetes	Helotiales	Helotiaceae	Articulospora
ASV1357	Fungi	Ascomycota	Leotiomycetes	Helotiales	Helotiaceae	Ascocoryne
ASV2182	Fungi	Ascomycota	Leotiomycetes	Helotiales	Helotiaceae	Ascocoryne
ASV2187	Fungi	Ascomycota	Leotiomycetes	Helotiales	Helotiaceae	Ascocoryne
ASV1016	Fungi	Ascomycota	Leotiomycetes	Helotiales	Helotiaceae	Collophora
ASV5735	Fungi	Ascomycota	Leotiomycetes	Helotiales	Helotiaceae	Crocicreas
ASV857	Fungi	Ascomycota	Leotiomycetes	Helotiales	Helotiaceae	Glarea
ASV935	Fungi	Ascomycota	Leotiomycetes	Helotiales	Helotiaceae	Heterosphaeria
ASV2711	Fungi	Ascomycota	Leotiomycetes	Helotiales	Helotiaceae	Heterosphaeria
ASV3217	Fungi	Ascomycota	Leotiomycetes	Helotiales	Helotiaceae	Heterosphaeria
ASV7895	Fungi	Ascomycota	Leotiomycetes	Helotiales	Helotiaceae	Heterosphaeria
ASV825	Fungi	Ascomycota	Leotiomycetes	Helotiales	Helotiaceae	Hymenoscyphus
ASV4993	Fungi	Ascomycota	Leotiomycetes	Helotiales	Helotiaceae	Hymenoscyphus
ASV5034	Fungi	Ascomycota	Leotiomycetes	Helotiales	Helotiaceae	Hymenoscyphus
ASV6248	Fungi	Ascomycota	Leotiomycetes	Helotiales	Helotiaceae	Hymenoscyphus
ASV7271	Fungi	Ascomycota	Leotiomycetes	Helotiales	Helotiaceae	Hymenoscyphus
ASV8129	Fungi	Ascomycota	Leotiomycetes	Helotiales	Helotiaceae	Hymenoscyphus
ASV8908	Fungi	Ascomycota	Leotiomycetes	Helotiales	Helotiaceae	Hymenoscyphus
ASV9223	Fungi	Ascomycota	Leotiomycetes	Helotiales	Helotiaceae	Hymenoscyphus
ASV9271	Fungi	Ascomycota	Leotiomycetes	Helotiales	Helotiaceae	Hymenoscyphus
ASV2032	Fungi	Ascomycota	Leotiomycetes	Helotiales	Helotiaceae	Meliniomyces
ASV2368	Fungi	Ascomycota	Leotiomycetes	Helotiales	Helotiaceae	Meliniomyces
ASV6501	Fungi	Ascomycota	Leotiomycetes	Helotiales	Helotiaceae	Meliniomyces
ASV280	Fungi	Ascomycota	Leotiomycetes	Helotiales	Helotiaceae	Scytalidium
ASV873	Fungi	Ascomycota	Leotiomycetes	Helotiales	Helotiaceae	Scytalidium
ASV3914	Fungi	Ascomycota	Leotiomycetes	Helotiales	Helotiaceae	Scytalidium
ASV4586	Fungi	Ascomycota	Leotiomycetes	Helotiales	Helotiaceae	Scytalidium
ASV6890	Fungi	Ascomycota	Leotiomycetes	Helotiales	Helotiaceae	Scytalidium
ASV8641	Fungi	Ascomycota	Leotiomycetes	Helotiales	Helotiaceae	Scytalidium
ASV9402	Fungi	Ascomycota	Leotiomycetes	Helotiales	Helotiaceae	Scytalidium
ASV36	Fungi	Ascomycota	Leotiomycetes	Helotiales	Helotiaceae	Tetracladium
ASV83	Fungi	Ascomycota	Leotiomycetes	Helotiales	Helotiaceae	Tetracladium
ASV130	Fungi	Ascomycota	Leotiomycetes	Helotiales	Helotiaceae	Tetracladium
ASV180	Fungi	Ascomycota	Leotiomycetes	Helotiales	Helotiaceae	Tetracladium
ASV264	Fungi	Ascomycota	Leotiomycetes	Helotiales	Helotiaceae	Tetracladium
ASV359	Fungi	Ascomycota	Leotiomycetes	Helotiales	Helotiaceae	Tetracladium
ASV495	Fungi	Ascomycota	Leotiomycetes	Helotiales	Helotiaceae	Tetracladium
ASV508	Fungi	Ascomycota	Leotiomycetes	Helotiales	Helotiaceae	Tetracladium
ASV597	Fungi	Ascomycota	Leotiomycetes	Helotiales	Helotiaceae	Tetracladium
ASV691	Fungi	Ascomycota	Leotiomycetes	Helotiales	Helotiaceae	Tetracladium
ASV1548	Fungi	Ascomycota	Leotiomycetes	Helotiales	Helotiaceae	Tetracladium
ASV1554	Fungi	Ascomycota	Leotiomycetes	Helotiales	Helotiaceae	Tetracladium
ASV1622	Fungi	Ascomycota	Leotiomycetes	Helotiales	Helotiaceae	Tetracladium
ASV1951	Fungi	Ascomycota	Leotiomycetes	Helotiales	Helotiaceae	Tetracladium
ASV2202	Fungi	Ascomycota	Leotiomycetes	Helotiales	Helotiaceae	Tetracladium
ASV2488	Fungi	Ascomycota	Leotiomycetes	Helotiales	Helotiaceae	Tetracladium
ASV2517	Fungi	Ascomycota	Leotiomycetes	Helotiales	Helotiaceae	Tetracladium
ASV2893	Fungi	Ascomycota	Leotiomycetes	Helotiales	Helotiaceae	Tetracladium
ASV3215	Fungi	Ascomycota	Leotiomycetes	Helotiales	Helotiaceae	Tetracladium
ASV3538	Fungi	Ascomycota	Leotiomycetes	Helotiales	Helotiaceae	Tetracladium
ASV3698	Fungi	Ascomycota	Leotiomycetes	Helotiales	Helotiaceae	Tetracladium
ASV4146	Fungi	Ascomycota	Leotiomycetes	Helotiales	Helotiaceae	Tetracladium
ASV4432	Fungi	Ascomycota	Leotiomycetes	Helotiales	Helotiaceae	Tetracladium
ASV5177	Fungi	Ascomycota	Leotiomycetes	Helotiales	Helotiaceae	Tetracladium
ASV5298	Fungi	Ascomycota	Leotiomycetes	Helotiales	Helotiaceae	Tetracladium
ASV5725	Fungi	Ascomycota	Leotiomycetes	Helotiales	Helotiaceae	Tetracladium
ASV6141	Fungi	Ascomycota	Leotiomycetes	Helotiales	Helotiaceae	Tetracladium
ASV6336	Fungi	Ascomycota	Leotiomycetes	Helotiales	Helotiaceae	Tetracladium
ASV6617	Fungi	Ascomycota	Leotiomycetes	Helotiales	Helotiaceae	Tetracladium
ASV6792	Fungi	Ascomycota	Leotiomycetes	Helotiales	Helotiaceae	Tetracladium
ASV7481	Fungi	Ascomycota	Leotiomycetes	Helotiales	Helotiaceae	Tetracladium
ASV7893	Fungi	Ascomycota	Leotiomycetes	Helotiales	Helotiaceae	Tetracladium
ASV274	Fungi	Ascomycota	Leotiomycetes	Helotiales	Helotiaceae
ASV569	Fungi	Ascomycota	Leotiomycetes	Helotiales	Helotiaceae
ASV598	Fungi	Ascomycota	Leotiomycetes	Helotiales	Helotiaceae
ASV1302	Fungi	Ascomycota	Leotiomycetes	Helotiales	Helotiaceae
ASV1572	Fungi	Ascomycota	Leotiomycetes	Helotiales	Helotiaceae
ASV1597	Fungi	Ascomycota	Leotiomycetes	Helotiales	Helotiaceae
ASV2104	Fungi	Ascomycota	Leotiomycetes	Helotiales	Helotiaceae
ASV2386	Fungi	Ascomycota	Leotiomycetes	Helotiales	Helotiaceae
ASV2968	Fungi	Ascomycota	Leotiomycetes	Helotiales	Helotiaceae
ASV3274	Fungi	Ascomycota	Leotiomycetes	Helotiales	Helotiaceae
ASV3284	Fungi	Ascomycota	Leotiomycetes	Helotiales	Helotiaceae
ASV4332	Fungi	Ascomycota	Leotiomycetes	Helotiales	Helotiaceae
ASV4333	Fungi	Ascomycota	Leotiomycetes	Helotiales	Helotiaceae
ASV4449	Fungi	Ascomycota	Leotiomycetes	Helotiales	Helotiaceae
ASV4527	Fungi	Ascomycota	Leotiomycetes	Helotiales	Helotiaceae
ASV4580	Fungi	Ascomycota	Leotiomycetes	Helotiales	Helotiaceae
ASV4634	Fungi	Ascomycota	Leotiomycetes	Helotiales	Helotiaceae
ASV4836	Fungi	Ascomycota	Leotiomycetes	Helotiales	Helotiaceae
ASV4899	Fungi	Ascomycota	Leotiomycetes	Helotiales	Helotiaceae
ASV4933	Fungi	Ascomycota	Leotiomycetes	Helotiales	Helotiaceae
ASV4964	Fungi	Ascomycota	Leotiomycetes	Helotiales	Helotiaceae
ASV5097	Fungi	Ascomycota	Leotiomycetes	Helotiales	Helotiaceae
ASV5323	Fungi	Ascomycota	Leotiomycetes	Helotiales	Helotiaceae
ASV5411	Fungi	Ascomycota	Leotiomycetes	Helotiales	Helotiaceae
ASV5706	Fungi	Ascomycota	Leotiomycetes	Helotiales	Helotiaceae
ASV5802	Fungi	Ascomycota	Leotiomycetes	Helotiales	Helotiaceae
ASV6159	Fungi	Ascomycota	Leotiomycetes	Helotiales	Helotiaceae
ASV6201	Fungi	Ascomycota	Leotiomycetes	Helotiales	Helotiaceae
ASV6261	Fungi	Ascomycota	Leotiomycetes	Helotiales	Helotiaceae
ASV6811	Fungi	Ascomycota	Leotiomycetes	Helotiales	Helotiaceae
ASV7135	Fungi	Ascomycota	Leotiomycetes	Helotiales	Helotiaceae
ASV7422	Fungi	Ascomycota	Leotiomycetes	Helotiales	Helotiaceae
ASV7454	Fungi	Ascomycota	Leotiomycetes	Helotiales	Helotiaceae
ASV7757	Fungi	Ascomycota	Leotiomycetes	Helotiales	Helotiaceae
ASV7966	Fungi	Ascomycota	Leotiomycetes	Helotiales	Helotiaceae
ASV1381	Fungi	Ascomycota	Leotiomycetes	Helotiales	Helotiales incertae sedis	Leohumicola
ASV1972	Fungi	Ascomycota	Leotiomycetes	Helotiales	Helotiales incertae sedis	Leohumicola
ASV3040	Fungi	Ascomycota	Leotiomycetes	Helotiales	Helotiales incertae sedis	Leohumicola
ASV3762	Fungi	Ascomycota	Leotiomycetes	Helotiales	Helotiales incertae sedis	Leohumicola
ASV5119	Fungi	Ascomycota	Leotiomycetes	Helotiales	Helotiales incertae sedis	Leohumicola
ASV5570	Fungi	Ascomycota	Leotiomycetes	Helotiales	Helotiales incertae sedis	Leohumicola
ASV1179	Fungi	Ascomycota	Pezizomycetes	Pezizales	Helvellaceae	Helvella
ASV3058	Fungi	Ascomycota	Pezizomycetes	Pezizales	Helvellaceae	Helvella
ASV5743	Fungi	Ascomycota	Eurotiomycetes	Chaetothyriales	Herpotrichiellaceae	Capronia
ASV6504	Fungi	Ascomycota	Eurotiomycetes	Chaetothyriales	Herpotrichiellaceae	Capronia
ASV7549	Fungi	Ascomycota	Eurotiomycetes	Chaetothyriales	Herpotrichiellaceae	Capronia
ASV7932	Fungi	Ascomycota	Eurotiomycetes	Chaetothyriales	Herpotrichiellaceae	Capronia
ASV1608	Fungi	Ascomycota	Eurotiomycetes	Chaetothyriales	Herpotrichiellaceae	Cladophialophora
ASV2101	Fungi	Ascomycota	Eurotiomycetes	Chaetothyriales	Herpotrichiellaceae	Cladophialophora
ASV2710	Fungi	Ascomycota	Eurotiomycetes	Chaetothyriales	Herpotrichiellaceae	Cladophialophora
ASV3760	Fungi	Ascomycota	Eurotiomycetes	Chaetothyriales	Herpotrichiellaceae	Cladophialophora
ASV3952	Fungi	Ascomycota	Eurotiomycetes	Chaetothyriales	Herpotrichiellaceae	Cladophialophora
ASV4729	Fungi	Ascomycota	Eurotiomycetes	Chaetothyriales	Herpotrichiellaceae	Cladophialophora
ASV4953	Fungi	Ascomycota	Eurotiomycetes	Chaetothyriales	Herpotrichiellaceae	Cladophialophora
ASV5046	Fungi	Ascomycota	Eurotiomycetes	Chaetothyriales	Herpotrichiellaceae	Cladophialophora
ASV5337	Fungi	Ascomycota	Eurotiomycetes	Chaetothyriales	Herpotrichiellaceae	Cladophialophora
ASV5452	Fungi	Ascomycota	Eurotiomycetes	Chaetothyriales	Herpotrichiellaceae	Cladophialophora
ASV5625	Fungi	Ascomycota	Eurotiomycetes	Chaetothyriales	Herpotrichiellaceae	Cladophialophora
ASV6151	Fungi	Ascomycota	Eurotiomycetes	Chaetothyriales	Herpotrichiellaceae	Cladophialophora
ASV6512	Fungi	Ascomycota	Eurotiomycetes	Chaetothyriales	Herpotrichiellaceae	Cladophialophora
ASV7138	Fungi	Ascomycota	Eurotiomycetes	Chaetothyriales	Herpotrichiellaceae	Cladophialophora
ASV7221	Fungi	Ascomycota	Eurotiomycetes	Chaetothyriales	Herpotrichiellaceae	Cladophialophora
ASV7303	Fungi	Ascomycota	Eurotiomycetes	Chaetothyriales	Herpotrichiellaceae	Cladophialophora
ASV7456	Fungi	Ascomycota	Eurotiomycetes	Chaetothyriales	Herpotrichiellaceae	Cladophialophora
ASV7623	Fungi	Ascomycota	Eurotiomycetes	Chaetothyriales	Herpotrichiellaceae	Cladophialophora
ASV7783	Fungi	Ascomycota	Eurotiomycetes	Chaetothyriales	Herpotrichiellaceae	Cladophialophora
ASV8745	Fungi	Ascomycota	Eurotiomycetes	Chaetothyriales	Herpotrichiellaceae	Cladophialophora
ASV8751	Fungi	Ascomycota	Eurotiomycetes	Chaetothyriales	Herpotrichiellaceae	Cladophialophora
ASV2989	Fungi	Ascomycota	Eurotiomycetes	Chaetothyriales	Herpotrichiellaceae	Coniosporium
ASV7366	Fungi	Ascomycota	Eurotiomycetes	Chaetothyriales	Herpotrichiellaceae	Coniosporium
ASV8037	Fungi	Ascomycota	Eurotiomycetes	Chaetothyriales	Herpotrichiellaceae	Coniosporium
ASV8220	Fungi	Ascomycota	Eurotiomycetes	Chaetothyriales	Herpotrichiellaceae	Coniosporium
ASV9480	Fungi	Ascomycota	Eurotiomycetes	Chaetothyriales	Herpotrichiellaceae	Coniosporium
ASV247	Fungi	Ascomycota	Eurotiomycetes	Chaetothyriales	Herpotrichiellaceae	Exophiala
ASV301	Fungi	Ascomycota	Eurotiomycetes	Chaetothyriales	Herpotrichiellaceae	Exophiala
ASV1633	Fungi	Ascomycota	Eurotiomycetes	Chaetothyriales	Herpotrichiellaceae	Exophiala
ASV1849	Fungi	Ascomycota	Eurotiomycetes	Chaetothyriales	Herpotrichiellaceae	Exophiala
ASV2277	Fungi	Ascomycota	Eurotiomycetes	Chaetothyriales	Herpotrichiellaceae	Exophiala
ASV2489	Fungi	Ascomycota	Eurotiomycetes	Chaetothyriales	Herpotrichiellaceae	Exophiala
ASV2587	Fungi	Ascomycota	Eurotiomycetes	Chaetothyriales	Herpotrichiellaceae	Exophiala
ASV2660	Fungi	Ascomycota	Eurotiomycetes	Chaetothyriales	Herpotrichiellaceae	Exophiala
ASV3077	Fungi	Ascomycota	Eurotiomycetes	Chaetothyriales	Herpotrichiellaceae	Exophiala
ASV3329	Fungi	Ascomycota	Eurotiomycetes	Chaetothyriales	Herpotrichiellaceae	Exophiala
ASV4847	Fungi	Ascomycota	Eurotiomycetes	Chaetothyriales	Herpotrichiellaceae	Exophiala
ASV5213	Fungi	Ascomycota	Eurotiomycetes	Chaetothyriales	Herpotrichiellaceae	Exophiala
ASV5302	Fungi	Ascomycota	Eurotiomycetes	Chaetothyriales	Herpotrichiellaceae	Exophiala
ASV5405	Fungi	Ascomycota	Eurotiomycetes	Chaetothyriales	Herpotrichiellaceae	Exophiala
ASV6875	Fungi	Ascomycota	Eurotiomycetes	Chaetothyriales	Herpotrichiellaceae	Exophiala
ASV7466	Fungi	Ascomycota	Eurotiomycetes	Chaetothyriales	Herpotrichiellaceae	Exophiala
ASV7545	Fungi	Ascomycota	Eurotiomycetes	Chaetothyriales	Herpotrichiellaceae	Exophiala
ASV7581	Fungi	Ascomycota	Eurotiomycetes	Chaetothyriales	Herpotrichiellaceae	Exophiala
ASV8679	Fungi	Ascomycota	Eurotiomycetes	Chaetothyriales	Herpotrichiellaceae	Exophiala
ASV2338	Fungi	Ascomycota	Eurotiomycetes	Chaetothyriales	Herpotrichiellaceae	Minimelanolocus
ASV1708	Fungi	Ascomycota	Eurotiomycetes	Chaetothyriales	Herpotrichiellaceae	Phialophora
ASV3787	Fungi	Ascomycota	Eurotiomycetes	Chaetothyriales	Herpotrichiellaceae	Phialophora
ASV5451	Fungi	Ascomycota	Eurotiomycetes	Chaetothyriales	Herpotrichiellaceae	Phialophora
ASV5560	Fungi	Ascomycota	Eurotiomycetes	Chaetothyriales	Herpotrichiellaceae	Phialophora
ASV8551	Fungi	Ascomycota	Eurotiomycetes	Chaetothyriales	Herpotrichiellaceae	Phialophora
ASV8703	Fungi	Ascomycota	Eurotiomycetes	Chaetothyriales	Herpotrichiellaceae	Phialophora
ASV9279	Fungi	Ascomycota	Eurotiomycetes	Chaetothyriales	Herpotrichiellaceae	Phialophora
ASV7143	Fungi	Ascomycota	Eurotiomycetes	Chaetothyriales	Herpotrichiellaceae	Rhinocladiella
ASV8909	Fungi	Ascomycota	Eurotiomycetes	Chaetothyriales	Herpotrichiellaceae	Rhinocladiella
ASV200	Fungi	Ascomycota	Eurotiomycetes	Chaetothyriales	Herpotrichiellaceae
ASV401	Fungi	Ascomycota	Eurotiomycetes	Chaetothyriales	Herpotrichiellaceae
ASV610	Fungi	Ascomycota	Eurotiomycetes	Chaetothyriales	Herpotrichiellaceae
ASV1058	Fungi	Ascomycota	Eurotiomycetes	Chaetothyriales	Herpotrichiellaceae
ASV1812	Fungi	Ascomycota	Eurotiomycetes	Chaetothyriales	Herpotrichiellaceae
ASV2266	Fungi	Ascomycota	Eurotiomycetes	Chaetothyriales	Herpotrichiellaceae
ASV2276	Fungi	Ascomycota	Eurotiomycetes	Chaetothyriales	Herpotrichiellaceae
ASV2908	Fungi	Ascomycota	Eurotiomycetes	Chaetothyriales	Herpotrichiellaceae
ASV3121	Fungi	Ascomycota	Eurotiomycetes	Chaetothyriales	Herpotrichiellaceae
ASV3190	Fungi	Ascomycota	Eurotiomycetes	Chaetothyriales	Herpotrichiellaceae
ASV3555	Fungi	Ascomycota	Eurotiomycetes	Chaetothyriales	Herpotrichiellaceae
ASV4105	Fungi	Ascomycota	Eurotiomycetes	Chaetothyriales	Herpotrichiellaceae
ASV4281	Fungi	Ascomycota	Eurotiomycetes	Chaetothyriales	Herpotrichiellaceae
ASV5000	Fungi	Ascomycota	Eurotiomycetes	Chaetothyriales	Herpotrichiellaceae
ASV5049	Fungi	Ascomycota	Eurotiomycetes	Chaetothyriales	Herpotrichiellaceae
ASV5173	Fungi	Ascomycota	Eurotiomycetes	Chaetothyriales	Herpotrichiellaceae
ASV5306	Fungi	Ascomycota	Eurotiomycetes	Chaetothyriales	Herpotrichiellaceae
ASV5751	Fungi	Ascomycota	Eurotiomycetes	Chaetothyriales	Herpotrichiellaceae
ASV5977	Fungi	Ascomycota	Eurotiomycetes	Chaetothyriales	Herpotrichiellaceae
ASV6045	Fungi	Ascomycota	Eurotiomycetes	Chaetothyriales	Herpotrichiellaceae
ASV6556	Fungi	Ascomycota	Eurotiomycetes	Chaetothyriales	Herpotrichiellaceae
ASV6788	Fungi	Ascomycota	Eurotiomycetes	Chaetothyriales	Herpotrichiellaceae
ASV6865	Fungi	Ascomycota	Eurotiomycetes	Chaetothyriales	Herpotrichiellaceae
ASV6924	Fungi	Ascomycota	Eurotiomycetes	Chaetothyriales	Herpotrichiellaceae
ASV7003	Fungi	Ascomycota	Eurotiomycetes	Chaetothyriales	Herpotrichiellaceae
ASV7531	Fungi	Ascomycota	Eurotiomycetes	Chaetothyriales	Herpotrichiellaceae
ASV7558	Fungi	Ascomycota	Eurotiomycetes	Chaetothyriales	Herpotrichiellaceae
ASV7724	Fungi	Ascomycota	Eurotiomycetes	Chaetothyriales	Herpotrichiellaceae
ASV7734	Fungi	Ascomycota	Eurotiomycetes	Chaetothyriales	Herpotrichiellaceae
ASV7974	Fungi	Ascomycota	Eurotiomycetes	Chaetothyriales	Herpotrichiellaceae
ASV8073	Fungi	Ascomycota	Eurotiomycetes	Chaetothyriales	Herpotrichiellaceae
ASV8123	Fungi	Ascomycota	Eurotiomycetes	Chaetothyriales	Herpotrichiellaceae
ASV8304	Fungi	Ascomycota	Eurotiomycetes	Chaetothyriales	Herpotrichiellaceae
ASV8330	Fungi	Ascomycota	Eurotiomycetes	Chaetothyriales	Herpotrichiellaceae
ASV8558	Fungi	Ascomycota	Eurotiomycetes	Chaetothyriales	Herpotrichiellaceae
ASV8738	Fungi	Ascomycota	Eurotiomycetes	Chaetothyriales	Herpotrichiellaceae
ASV8893	Fungi	Ascomycota	Eurotiomycetes	Chaetothyriales	Herpotrichiellaceae
ASV9115	Fungi	Ascomycota	Eurotiomycetes	Chaetothyriales	Herpotrichiellaceae
ASV9224	Fungi	Ascomycota	Eurotiomycetes	Chaetothyriales	Herpotrichiellaceae
ASV9313	Fungi	Ascomycota	Eurotiomycetes	Chaetothyriales	Herpotrichiellaceae
ASV10100	Fungi	Ascomycota	Eurotiomycetes	Chaetothyriales	Herpotrichiellaceae
ASV1730	Fungi	Basidiomycota	Tremellomycetes	Holtermanniales	Holtermanniaceae	Holtermanniella
ASV1918	Fungi	Basidiomycota	Tremellomycetes	Holtermanniales	Holtermanniaceae	Holtermanniella
ASV2061	Fungi	Basidiomycota	Tremellomycetes	Holtermanniales	Holtermanniaceae	Holtermanniella
ASV2243	Fungi	Basidiomycota	Tremellomycetes	Holtermanniales	Holtermanniaceae	Holtermanniella
ASV4973	Fungi	Basidiomycota	Tremellomycetes	Holtermanniales	Holtermanniaceae	Holtermanniella
ASV5652	Fungi	Basidiomycota	Tremellomycetes	Holtermanniales	Holtermanniaceae	Holtermanniella
ASV8520	Fungi	Basidiomycota	Tremellomycetes	Holtermanniales	Holtermanniaceae	Holtermanniella
ASV956	Fungi	Ascomycota	Leotiomycetes	Helotiales	Hyaloscyphaceae	Bactrodesmium
ASV9467	Fungi	Ascomycota	Leotiomycetes	Helotiales	Hyaloscyphaceae	Bactrodesmium
ASV3222	Fungi	Ascomycota	Leotiomycetes	Helotiales	Hyaloscyphaceae	Cistella
ASV7313	Fungi	Ascomycota	Leotiomycetes	Helotiales	Hyaloscyphaceae	Cistella
ASV1123	Fungi	Ascomycota	Leotiomycetes	Helotiales	Hyaloscyphaceae	Gyoerffyella
ASV1545	Fungi	Ascomycota	Leotiomycetes	Helotiales	Hyaloscyphaceae	Gyoerffyella
ASV3229	Fungi	Ascomycota	Leotiomycetes	Helotiales	Hyaloscyphaceae	Gyoerffyella
ASV5628	Fungi	Ascomycota	Leotiomycetes	Helotiales	Hyaloscyphaceae	Gyoerffyella
ASV7254	Fungi	Ascomycota	Leotiomycetes	Helotiales	Hyaloscyphaceae	Gyoerffyella
ASV7747	Fungi	Ascomycota	Leotiomycetes	Helotiales	Hyaloscyphaceae	Gyoerffyella
ASV8389	Fungi	Ascomycota	Leotiomycetes	Helotiales	Hyaloscyphaceae	Gyoerffyella
ASV286	Fungi	Ascomycota	Leotiomycetes	Helotiales	Hyaloscyphaceae	Hyalopeziza
ASV5740	Fungi	Ascomycota	Leotiomycetes	Helotiales	Hyaloscyphaceae	Hyalopeziza
ASV779	Fungi	Ascomycota	Leotiomycetes	Helotiales	Hyaloscyphaceae	Hyaloscypha
ASV1047	Fungi	Ascomycota	Leotiomycetes	Helotiales	Hyaloscyphaceae	Hyaloscypha
ASV1215	Fungi	Ascomycota	Leotiomycetes	Helotiales	Hyaloscyphaceae	Hyaloscypha
ASV2515	Fungi	Ascomycota	Leotiomycetes	Helotiales	Hyaloscyphaceae	Hyaloscypha
ASV4997	Fungi	Ascomycota	Leotiomycetes	Helotiales	Hyaloscyphaceae	Hyaloscypha
ASV5537	Fungi	Ascomycota	Leotiomycetes	Helotiales	Hyaloscyphaceae	Hyaloscypha
ASV6505	Fungi	Ascomycota	Leotiomycetes	Helotiales	Hyaloscyphaceae	Hyaloscypha
ASV3897	Fungi	Ascomycota	Leotiomycetes	Helotiales	Hyaloscyphaceae	Lachnum
ASV7921	Fungi	Ascomycota	Leotiomycetes	Helotiales	Hyaloscyphaceae	Lachnum
ASV136	Fungi	Ascomycota	Leotiomycetes	Helotiales	Hyaloscyphaceae	Mycoarthris
ASV212	Fungi	Ascomycota	Leotiomycetes	Helotiales	Hyaloscyphaceae	Mycoarthris
ASV1374	Fungi	Ascomycota	Leotiomycetes	Helotiales	Hyaloscyphaceae	Mycoarthris
ASV1656	Fungi	Ascomycota	Leotiomycetes	Helotiales	Hyaloscyphaceae	Mycoarthris
ASV2439	Fungi	Ascomycota	Leotiomycetes	Helotiales	Hyaloscyphaceae	Mycoarthris
ASV4915	Fungi	Ascomycota	Leotiomycetes	Helotiales	Hyaloscyphaceae	Mycoarthris
ASV6351	Fungi	Ascomycota	Leotiomycetes	Helotiales	Hyaloscyphaceae	Mycoarthris
ASV2183	Fungi	Ascomycota	Leotiomycetes	Helotiales	Hyaloscyphaceae	Pseudaegerita
ASV470	Fungi	Ascomycota	Leotiomycetes	Helotiales	Hyaloscyphaceae
ASV1025	Fungi	Ascomycota	Leotiomycetes	Helotiales	Hyaloscyphaceae
ASV2648	Fungi	Ascomycota	Leotiomycetes	Helotiales	Hyaloscyphaceae
ASV3173	Fungi	Ascomycota	Leotiomycetes	Helotiales	Hyaloscyphaceae
ASV4388	Fungi	Ascomycota	Leotiomycetes	Helotiales	Hyaloscyphaceae
ASV5797	Fungi	Ascomycota	Leotiomycetes	Helotiales	Hyaloscyphaceae
ASV6150	Fungi	Ascomycota	Leotiomycetes	Helotiales	Hyaloscyphaceae
ASV6369	Fungi	Ascomycota	Leotiomycetes	Helotiales	Hyaloscyphaceae
ASV6986	Fungi	Ascomycota	Leotiomycetes	Helotiales	Hyaloscyphaceae
ASV7235	Fungi	Ascomycota	Leotiomycetes	Helotiales	Hyaloscyphaceae
ASV7412	Fungi	Ascomycota	Leotiomycetes	Helotiales	Hyaloscyphaceae
ASV7574	Fungi	Ascomycota	Leotiomycetes	Helotiales	Hyaloscyphaceae
ASV7602	Fungi	Ascomycota	Leotiomycetes	Helotiales	Hyaloscyphaceae
ASV8118	Fungi	Ascomycota	Leotiomycetes	Helotiales	Hyaloscyphaceae
ASV9218	Fungi	Ascomycota	Leotiomycetes	Helotiales	Hyaloscyphaceae
ASV374	Fungi	Basidiomycota	Agaricomycetes	Cantharellales	Hydnaceae	Sistotrema
ASV3246	Fungi	Basidiomycota	Agaricomycetes	Cantharellales	Hydnaceae	Sistotrema
ASV3643	Fungi	Basidiomycota	Agaricomycetes	Cantharellales	Hydnaceae	Sistotrema
ASV4320	Fungi	Basidiomycota	Agaricomycetes	Cantharellales	Hydnaceae	Sistotrema
ASV5367	Fungi	Basidiomycota	Agaricomycetes	Cantharellales	Hydnaceae	Sistotrema
ASV5588	Fungi	Basidiomycota	Agaricomycetes	Cantharellales	Hydnaceae	Sistotrema
ASV5936	Fungi	Basidiomycota	Agaricomycetes	Cantharellales	Hydnaceae	Sistotrema
ASV7167	Fungi	Basidiomycota	Agaricomycetes	Cantharellales	Hydnaceae	Sistotrema
ASV7670	Fungi	Basidiomycota	Agaricomycetes	Cantharellales	Hydnaceae	Sistotrema
ASV9650	Fungi	Basidiomycota	Agaricomycetes	Cantharellales	Hydnaceae	Sistotrema
ASV6909	Fungi	Basidiomycota	Agaricomycetes	Trechisporales	Hydnodontaceae	Brevicellicium
ASV7521	Fungi	Basidiomycota	Agaricomycetes	Trechisporales	Hydnodontaceae	Brevicellicium
ASV5695	Fungi	Basidiomycota	Agaricomycetes	Trechisporales	Hydnodontaceae	Sistotremastrum
ASV117	Fungi	Basidiomycota	Agaricomycetes	Trechisporales	Hydnodontaceae	Trechispora
ASV265	Fungi	Basidiomycota	Agaricomycetes	Trechisporales	Hydnodontaceae	Trechispora
ASV674	Fungi	Basidiomycota	Agaricomycetes	Trechisporales	Hydnodontaceae	Trechispora
ASV1762	Fungi	Basidiomycota	Agaricomycetes	Trechisporales	Hydnodontaceae	Trechispora
ASV2296	Fungi	Basidiomycota	Agaricomycetes	Trechisporales	Hydnodontaceae	Trechispora
ASV2996	Fungi	Basidiomycota	Agaricomycetes	Trechisporales	Hydnodontaceae	Trechispora
ASV3135	Fungi	Basidiomycota	Agaricomycetes	Trechisporales	Hydnodontaceae	Trechispora
ASV3586	Fungi	Basidiomycota	Agaricomycetes	Trechisporales	Hydnodontaceae	Trechispora
ASV3653	Fungi	Basidiomycota	Agaricomycetes	Trechisporales	Hydnodontaceae	Trechispora
ASV3663	Fungi	Basidiomycota	Agaricomycetes	Trechisporales	Hydnodontaceae	Trechispora
ASV3875	Fungi	Basidiomycota	Agaricomycetes	Trechisporales	Hydnodontaceae	Trechispora
ASV4440	Fungi	Basidiomycota	Agaricomycetes	Trechisporales	Hydnodontaceae	Trechispora
ASV4506	Fungi	Basidiomycota	Agaricomycetes	Trechisporales	Hydnodontaceae	Trechispora
ASV4591	Fungi	Basidiomycota	Agaricomycetes	Trechisporales	Hydnodontaceae	Trechispora
ASV4846	Fungi	Basidiomycota	Agaricomycetes	Trechisporales	Hydnodontaceae	Trechispora
ASV4884	Fungi	Basidiomycota	Agaricomycetes	Trechisporales	Hydnodontaceae	Trechispora
ASV5105	Fungi	Basidiomycota	Agaricomycetes	Trechisporales	Hydnodontaceae	Trechispora
ASV5426	Fungi	Basidiomycota	Agaricomycetes	Trechisporales	Hydnodontaceae	Trechispora
ASV5640	Fungi	Basidiomycota	Agaricomycetes	Trechisporales	Hydnodontaceae	Trechispora
ASV5771	Fungi	Basidiomycota	Agaricomycetes	Trechisporales	Hydnodontaceae	Trechispora
ASV6007	Fungi	Basidiomycota	Agaricomycetes	Trechisporales	Hydnodontaceae	Trechispora
ASV6389	Fungi	Basidiomycota	Agaricomycetes	Trechisporales	Hydnodontaceae	Trechispora
ASV6467	Fungi	Basidiomycota	Agaricomycetes	Trechisporales	Hydnodontaceae	Trechispora
ASV6483	Fungi	Basidiomycota	Agaricomycetes	Trechisporales	Hydnodontaceae	Trechispora
ASV6761	Fungi	Basidiomycota	Agaricomycetes	Trechisporales	Hydnodontaceae	Trechispora
ASV6900	Fungi	Basidiomycota	Agaricomycetes	Trechisporales	Hydnodontaceae	Trechispora
ASV7036	Fungi	Basidiomycota	Agaricomycetes	Trechisporales	Hydnodontaceae	Trechispora
ASV7250	Fungi	Basidiomycota	Agaricomycetes	Trechisporales	Hydnodontaceae	Trechispora
ASV7353	Fungi	Basidiomycota	Agaricomycetes	Trechisporales	Hydnodontaceae	Trechispora
ASV7425	Fungi	Basidiomycota	Agaricomycetes	Trechisporales	Hydnodontaceae	Trechispora
ASV7453	Fungi	Basidiomycota	Agaricomycetes	Trechisporales	Hydnodontaceae	Trechispora
ASV8682	Fungi	Basidiomycota	Agaricomycetes	Trechisporales	Hydnodontaceae	Trechispora
ASV8958	Fungi	Basidiomycota	Agaricomycetes	Trechisporales	Hydnodontaceae	Trechispora
ASV8969	Fungi	Basidiomycota	Agaricomycetes	Trechisporales	Hydnodontaceae	Trechispora
ASV9038	Fungi	Basidiomycota	Agaricomycetes	Trechisporales	Hydnodontaceae	Trechispora
ASV9367	Fungi	Basidiomycota	Agaricomycetes	Trechisporales	Hydnodontaceae	Trechispora
ASV5232	Fungi	Basidiomycota	Agaricomycetes	Trechisporales	Hydnodontaceae
ASV6610	Fungi	Basidiomycota	Agaricomycetes	Trechisporales	Hydnodontaceae
ASV9059	Fungi	Basidiomycota	Agaricomycetes	Trechisporales	Hydnodontaceae
ASV2414	Fungi	Basidiomycota	Agaricomycetes	Agaricales	Hygrophoraceae	Gliophorus
ASV3648	Fungi	Basidiomycota	Agaricomycetes	Agaricales	Hygrophoraceae	Gliophorus
ASV579	Fungi	Basidiomycota	Agaricomycetes	Agaricales	Hygrophoraceae	Hygrocybe
ASV757	Fungi	Basidiomycota	Agaricomycetes	Agaricales	Hygrophoraceae	Hygrocybe
ASV823	Fungi	Basidiomycota	Agaricomycetes	Agaricales	Hygrophoraceae	Hygrocybe
ASV972	Fungi	Basidiomycota	Agaricomycetes	Agaricales	Hygrophoraceae	Hygrocybe
ASV1330	Fungi	Basidiomycota	Agaricomycetes	Agaricales	Hygrophoraceae	Hygrocybe
ASV2468	Fungi	Basidiomycota	Agaricomycetes	Agaricales	Hygrophoraceae	Hygrocybe
ASV2555	Fungi	Basidiomycota	Agaricomycetes	Agaricales	Hygrophoraceae	Hygrocybe
ASV3197	Fungi	Basidiomycota	Agaricomycetes	Agaricales	Hygrophoraceae	Hygrocybe
ASV3306	Fungi	Basidiomycota	Agaricomycetes	Agaricales	Hygrophoraceae	Hygrocybe
ASV4198	Fungi	Basidiomycota	Agaricomycetes	Agaricales	Hygrophoraceae	Hygrocybe
ASV4244	Fungi	Basidiomycota	Agaricomycetes	Agaricales	Hygrophoraceae	Hygrocybe
ASV4425	Fungi	Basidiomycota	Agaricomycetes	Agaricales	Hygrophoraceae	Hygrocybe
ASV4428	Fungi	Basidiomycota	Agaricomycetes	Agaricales	Hygrophoraceae	Hygrocybe
ASV4571	Fungi	Basidiomycota	Agaricomycetes	Agaricales	Hygrophoraceae	Hygrocybe
ASV5341	Fungi	Basidiomycota	Agaricomycetes	Agaricales	Hygrophoraceae	Hygrocybe
ASV5829	Fungi	Basidiomycota	Agaricomycetes	Agaricales	Hygrophoraceae	Hygrocybe
ASV6020	Fungi	Basidiomycota	Agaricomycetes	Agaricales	Hygrophoraceae	Hygrocybe
ASV8437	Fungi	Basidiomycota	Agaricomycetes	Agaricales	Hygrophoraceae	Hygrocybe
ASV4041	Fungi	Basidiomycota	Agaricomycetes	Agaricales	Hygrophoraceae	Hygrophorus
ASV2054	Fungi	Basidiomycota	Agaricomycetes	Agaricales	Hygrophoraceae
ASV3729	Fungi	Basidiomycota	Agaricomycetes	Agaricales	Hygrophoraceae
ASV4124	Fungi	Basidiomycota	Agaricomycetes	Agaricales	Hygrophoraceae
ASV4479	Fungi	Basidiomycota	Agaricomycetes	Agaricales	Hygrophoraceae
ASV6910	Fungi	Basidiomycota	Agaricomycetes	Agaricales	Hygrophoraceae
ASV9423	Fungi	Basidiomycota	Agaricomycetes	Agaricales	Hygrophoraceae
ASV9435	Fungi	Basidiomycota	Agaricomycetes	Agaricales	Hygrophoraceae
ASV2230	Fungi	Basidiomycota	Agaricomycetes	Hymenochaetales	Hymenochaetaceae	Fomitiporella
ASV1788	Fungi	Basidiomycota	Agaricomycetes	Hymenochaetales	Hymenochaetaceae	Fuscoporia
ASV4828	Fungi	Basidiomycota	Agaricomycetes	Agaricales	Hymenogastraceae	Hebeloma
ASV6111	Fungi	Basidiomycota	Agaricomycetes	Agaricales	Hymenogastraceae	Hebeloma
ASV7939	Fungi	Basidiomycota	Agaricomycetes	Agaricales	Hymenogastraceae	Hebeloma
ASV8095	Fungi	Basidiomycota	Agaricomycetes	Agaricales	Hymenogastraceae	Hebeloma
ASV9437	Fungi	Basidiomycota	Agaricomycetes	Agaricales	Hymenogastraceae	Hebeloma
ASV990	Fungi	Basidiomycota	Agaricomycetes	Agaricales	Hymenogastraceae	Hymenogaster
ASV1012	Fungi	Basidiomycota	Agaricomycetes	Agaricales	Hymenogastraceae	Hymenogaster
ASV1122	Fungi	Basidiomycota	Agaricomycetes	Agaricales	Hymenogastraceae	Hymenogaster
ASV1166	Fungi	Basidiomycota	Agaricomycetes	Agaricales	Hymenogastraceae	Hymenogaster
ASV2229	Fungi	Basidiomycota	Agaricomycetes	Agaricales	Hymenogastraceae	Hymenogaster
ASV4962	Fungi	Basidiomycota	Agaricomycetes	Agaricales	Hymenogastraceae	Hymenogaster
ASV9636	Fungi	Basidiomycota	Agaricomycetes	Agaricales	Hymenogastraceae	Hymenogaster
ASV4842	Fungi	Basidiomycota	Agaricomycetes	Agaricales	Hymenogastraceae
ASV4599	Fungi	Basidiomycota	Agaricomycetes	Polyporales	Hyphodermataceae
ASV2881	Fungi	Ascomycota	Sordariomycetes	Hypocreales	Hypocreaceae	Gliocladium
ASV4681	Fungi	Ascomycota	Sordariomycetes	Hypocreales	Hypocreaceae	Hypomyces
ASV6937	Fungi	Ascomycota	Sordariomycetes	Hypocreales	Hypocreaceae	Hypomyces
ASV9145	Fungi	Ascomycota	Sordariomycetes	Hypocreales	Hypocreaceae	Hypomyces
ASV179	Fungi	Ascomycota	Sordariomycetes	Hypocreales	Hypocreaceae	Trichoderma
ASV692	Fungi	Ascomycota	Sordariomycetes	Hypocreales	Hypocreaceae	Trichoderma
ASV814	Fungi	Ascomycota	Sordariomycetes	Hypocreales	Hypocreaceae	Trichoderma
ASV843	Fungi	Ascomycota	Sordariomycetes	Hypocreales	Hypocreaceae	Trichoderma
ASV911	Fungi	Ascomycota	Sordariomycetes	Hypocreales	Hypocreaceae	Trichoderma
ASV1681	Fungi	Ascomycota	Sordariomycetes	Hypocreales	Hypocreaceae	Trichoderma
ASV2310	Fungi	Ascomycota	Sordariomycetes	Hypocreales	Hypocreaceae	Trichoderma
ASV2490	Fungi	Ascomycota	Sordariomycetes	Hypocreales	Hypocreaceae	Trichoderma
ASV2547	Fungi	Ascomycota	Sordariomycetes	Hypocreales	Hypocreaceae	Trichoderma
ASV3255	Fungi	Ascomycota	Sordariomycetes	Hypocreales	Hypocreaceae	Trichoderma
ASV3430	Fungi	Ascomycota	Sordariomycetes	Hypocreales	Hypocreaceae	Trichoderma
ASV3563	Fungi	Ascomycota	Sordariomycetes	Hypocreales	Hypocreaceae	Trichoderma
ASV3836	Fungi	Ascomycota	Sordariomycetes	Hypocreales	Hypocreaceae	Trichoderma
ASV4235	Fungi	Ascomycota	Sordariomycetes	Hypocreales	Hypocreaceae	Trichoderma
ASV4484	Fungi	Ascomycota	Sordariomycetes	Hypocreales	Hypocreaceae	Trichoderma
ASV4545	Fungi	Ascomycota	Sordariomycetes	Hypocreales	Hypocreaceae	Trichoderma
ASV4596	Fungi	Ascomycota	Sordariomycetes	Hypocreales	Hypocreaceae	Trichoderma
ASV5133	Fungi	Ascomycota	Sordariomycetes	Hypocreales	Hypocreaceae	Trichoderma
ASV5373	Fungi	Ascomycota	Sordariomycetes	Hypocreales	Hypocreaceae	Trichoderma
ASV5481	Fungi	Ascomycota	Sordariomycetes	Hypocreales	Hypocreaceae	Trichoderma
ASV5668	Fungi	Ascomycota	Sordariomycetes	Hypocreales	Hypocreaceae	Trichoderma
ASV6178	Fungi	Ascomycota	Sordariomycetes	Hypocreales	Hypocreaceae	Trichoderma
ASV6252	Fungi	Ascomycota	Sordariomycetes	Hypocreales	Hypocreaceae	Trichoderma
ASV7799	Fungi	Ascomycota	Sordariomycetes	Hypocreales	Hypocreaceae	Trichoderma
ASV7999	Fungi	Ascomycota	Sordariomycetes	Hypocreales	Hypocreaceae	Trichoderma
ASV8452	Fungi	Ascomycota	Sordariomycetes	Hypocreales	Hypocreaceae	Trichoderma
ASV8535	Fungi	Ascomycota	Sordariomycetes	Hypocreales	Hypocreaceae	Trichoderma
ASV9770	Fungi	Ascomycota	Sordariomycetes	Hypocreales	Hypocreaceae	Trichoderma
ASV1799	Fungi	Ascomycota	Sordariomycetes	Hypocreales	Hypocreaceae
ASV2661	Fungi	Ascomycota	Sordariomycetes	Hypocreales	Hypocreaceae
ASV3381	Fungi	Ascomycota	Sordariomycetes	Hypocreales	Hypocreaceae
ASV7559	Fungi	Ascomycota	Sordariomycetes	Hypocreales	Hypocreaceae
ASV8771	Fungi	Ascomycota	Sordariomycetes	Hypocreales	Hypocreaceae
ASV82	Fungi	Ascomycota	Sordariomycetes	Hypocreales	Hypocreales incertae sedis	Acremonium
ASV302	Fungi	Ascomycota	Sordariomycetes	Hypocreales	Hypocreales incertae sedis	Acremonium
ASV455	Fungi	Ascomycota	Sordariomycetes	Hypocreales	Hypocreales incertae sedis	Acremonium
ASV614	Fungi	Ascomycota	Sordariomycetes	Hypocreales	Hypocreales incertae sedis	Acremonium
ASV682	Fungi	Ascomycota	Sordariomycetes	Hypocreales	Hypocreales incertae sedis	Acremonium
ASV949	Fungi	Ascomycota	Sordariomycetes	Hypocreales	Hypocreales incertae sedis	Acremonium
ASV1451	Fungi	Ascomycota	Sordariomycetes	Hypocreales	Hypocreales incertae sedis	Acremonium
ASV1813	Fungi	Ascomycota	Sordariomycetes	Hypocreales	Hypocreales incertae sedis	Acremonium
ASV2037	Fungi	Ascomycota	Sordariomycetes	Hypocreales	Hypocreales incertae sedis	Acremonium
ASV2275	Fungi	Ascomycota	Sordariomycetes	Hypocreales	Hypocreales incertae sedis	Acremonium
ASV2284	Fungi	Ascomycota	Sordariomycetes	Hypocreales	Hypocreales incertae sedis	Acremonium
ASV2497	Fungi	Ascomycota	Sordariomycetes	Hypocreales	Hypocreales incertae sedis	Acremonium
ASV2565	Fungi	Ascomycota	Sordariomycetes	Hypocreales	Hypocreales incertae sedis	Acremonium
ASV2896	Fungi	Ascomycota	Sordariomycetes	Hypocreales	Hypocreales incertae sedis	Acremonium
ASV3200	Fungi	Ascomycota	Sordariomycetes	Hypocreales	Hypocreales incertae sedis	Acremonium
ASV3358	Fungi	Ascomycota	Sordariomycetes	Hypocreales	Hypocreales incertae sedis	Acremonium
ASV4038	Fungi	Ascomycota	Sordariomycetes	Hypocreales	Hypocreales incertae sedis	Acremonium
ASV4134	Fungi	Ascomycota	Sordariomycetes	Hypocreales	Hypocreales incertae sedis	Acremonium
ASV4252	Fungi	Ascomycota	Sordariomycetes	Hypocreales	Hypocreales incertae sedis	Acremonium
ASV4341	Fungi	Ascomycota	Sordariomycetes	Hypocreales	Hypocreales incertae sedis	Acremonium
ASV4674	Fungi	Ascomycota	Sordariomycetes	Hypocreales	Hypocreales incertae sedis	Acremonium
ASV4798	Fungi	Ascomycota	Sordariomycetes	Hypocreales	Hypocreales incertae sedis	Acremonium
ASV5214	Fungi	Ascomycota	Sordariomycetes	Hypocreales	Hypocreales incertae sedis	Acremonium
ASV6843	Fungi	Ascomycota	Sordariomycetes	Hypocreales	Hypocreales incertae sedis	Acremonium
ASV8493	Fungi	Ascomycota	Sordariomycetes	Hypocreales	Hypocreales incertae sedis	Acremonium
ASV8499	Fungi	Ascomycota	Sordariomycetes	Hypocreales	Hypocreales incertae sedis	Acremonium
ASV9264	Fungi	Ascomycota	Sordariomycetes	Hypocreales	Hypocreales incertae sedis	Acremonium
ASV10469	Fungi	Ascomycota	Sordariomycetes	Hypocreales	Hypocreales incertae sedis	Acremonium
ASV1850	Fungi	Ascomycota	Sordariomycetes	Hypocreales	Hypocreales incertae sedis	Emericellopsis
ASV3672	Fungi	Ascomycota	Sordariomycetes	Hypocreales	Hypocreales incertae sedis	Emericellopsis
ASV7278	Fungi	Ascomycota	Sordariomycetes	Hypocreales	Hypocreales incertae sedis	Emericellopsis
ASV530	Fungi	Ascomycota	Sordariomycetes	Hypocreales	Hypocreales incertae sedis	Sarocladium
ASV1791	Fungi	Ascomycota	Sordariomycetes	Hypocreales	Hypocreales incertae sedis	Sarocladium
ASV6932	Fungi	Ascomycota	Sordariomycetes	Hypocreales	Hypocreales incertae sedis	Sarocladium
ASV7082	Fungi	Ascomycota	Sordariomycetes	Hypocreales	Hypocreales incertae sedis	Sarocladium
ASV8984	Fungi	Ascomycota	Sordariomycetes	Hypocreales	Hypocreales incertae sedis	Sarocladium
ASV3179	Fungi	Ascomycota	Sordariomycetes	Hypocreales	Hypocreales incertae sedis	Trichothecium
ASV1493	Fungi	Ascomycota	Sordariomycetes	Xylariales	Hyponectriaceae	Monographella
ASV6147	Fungi	Ascomycota	Sordariomycetes	Xylariales	Hyponectriaceae
ASV1899	Fungi	Basidiomycota	Agaricomycetes	Hysterangiales	Hysterangiaceae	Hysterangium
ASV4137	Fungi	Basidiomycota	Agaricomycetes	Hysterangiales	Hysterangiaceae
ASV172	Fungi	Ascomycota	Dothideomycetes	Hysteriales	Hysteriaceae
ASV4383	Fungi	Ascomycota	Dothideomycetes	Hysteriales	Hysteriaceae
ASV2287	Fungi	Basidiomycota	Agaricomycetes	Agaricales	Inocybaceae	Inocybe
ASV5025	Fungi	Basidiomycota	Agaricomycetes	Agaricales	Inocybaceae	Inocybe
[truncated: 7,179 more rows]
