# Supplementary material for: Microbial diversity and proxy species for human impact in Italian karst caves
Source: Sci Rep. 2023 Jan 13;13:689. doi: 10.1038/s41598-022-26511-5 (PMC9839721; doi:10.1038/s41598-022-26511-5)
Supplement: Supplementary file 2 — Supplementary Table S2. [file 41598_2022_26511_MOESM2_ESM.xlsx]

## Sheet: Foglio1
Bacteria Dataset Taxonomy Table
ASV ID for Bacteria Dataset	Taxonomic Assignment by Ranks
	Domain	Phylum	Class	Order	Family	Genus
ASV28924	Bacteria	Acidobacteriota	Acidobacteriia	Acidobacteriales	Acidobacteriaceae	Acidipila
ASV623	Bacteria	Acidobacteriota	Acidobacteria_Gp1	Acidobacteria_Gp1	Acidobacteria_Gp1	Acidobacteria_Gp1
ASV1117	Bacteria	Acidobacteriota	Acidobacteria_Gp1	Acidobacteria_Gp1	Acidobacteria_Gp1	Acidobacteria_Gp1
ASV2701	Bacteria	Acidobacteriota	Acidobacteria_Gp1	Acidobacteria_Gp1	Acidobacteria_Gp1	Acidobacteria_Gp1
ASV4488	Bacteria	Acidobacteriota	Acidobacteria_Gp1	Acidobacteria_Gp1	Acidobacteria_Gp1	Acidobacteria_Gp1
ASV4771	Bacteria	Acidobacteriota	Acidobacteria_Gp1	Acidobacteria_Gp1	Acidobacteria_Gp1	Acidobacteria_Gp1
ASV5189	Bacteria	Acidobacteriota	Acidobacteria_Gp1	Acidobacteria_Gp1	Acidobacteria_Gp1	Acidobacteria_Gp1
ASV7340	Bacteria	Acidobacteriota	Acidobacteria_Gp1	Acidobacteria_Gp1	Acidobacteria_Gp1	Acidobacteria_Gp1
ASV10249	Bacteria	Acidobacteriota	Acidobacteria_Gp1	Acidobacteria_Gp1	Acidobacteria_Gp1	Acidobacteria_Gp1
ASV10640	Bacteria	Acidobacteriota	Acidobacteria_Gp1	Acidobacteria_Gp1	Acidobacteria_Gp1	Acidobacteria_Gp1
ASV11095	Bacteria	Acidobacteriota	Acidobacteria_Gp1	Acidobacteria_Gp1	Acidobacteria_Gp1	Acidobacteria_Gp1
ASV11437	Bacteria	Acidobacteriota	Acidobacteria_Gp1	Acidobacteria_Gp1	Acidobacteria_Gp1	Acidobacteria_Gp1
ASV11623	Bacteria	Acidobacteriota	Acidobacteria_Gp1	Acidobacteria_Gp1	Acidobacteria_Gp1	Acidobacteria_Gp1
ASV11753	Bacteria	Acidobacteriota	Acidobacteria_Gp1	Acidobacteria_Gp1	Acidobacteria_Gp1	Acidobacteria_Gp1
ASV11886	Bacteria	Acidobacteriota	Acidobacteria_Gp1	Acidobacteria_Gp1	Acidobacteria_Gp1	Acidobacteria_Gp1
ASV12918	Bacteria	Acidobacteriota	Acidobacteria_Gp1	Acidobacteria_Gp1	Acidobacteria_Gp1	Acidobacteria_Gp1
ASV13192	Bacteria	Acidobacteriota	Acidobacteria_Gp1	Acidobacteria_Gp1	Acidobacteria_Gp1	Acidobacteria_Gp1
ASV13486	Bacteria	Acidobacteriota	Acidobacteria_Gp1	Acidobacteria_Gp1	Acidobacteria_Gp1	Acidobacteria_Gp1
ASV14323	Bacteria	Acidobacteriota	Acidobacteria_Gp1	Acidobacteria_Gp1	Acidobacteria_Gp1	Acidobacteria_Gp1
ASV14330	Bacteria	Acidobacteriota	Acidobacteria_Gp1	Acidobacteria_Gp1	Acidobacteria_Gp1	Acidobacteria_Gp1
ASV15822	Bacteria	Acidobacteriota	Acidobacteria_Gp1	Acidobacteria_Gp1	Acidobacteria_Gp1	Acidobacteria_Gp1
ASV16020	Bacteria	Acidobacteriota	Acidobacteria_Gp1	Acidobacteria_Gp1	Acidobacteria_Gp1	Acidobacteria_Gp1
ASV16030	Bacteria	Acidobacteriota	Acidobacteria_Gp1	Acidobacteria_Gp1	Acidobacteria_Gp1	Acidobacteria_Gp1
ASV16229	Bacteria	Acidobacteriota	Acidobacteria_Gp1	Acidobacteria_Gp1	Acidobacteria_Gp1	Acidobacteria_Gp1
ASV16404	Bacteria	Acidobacteriota	Acidobacteria_Gp1	Acidobacteria_Gp1	Acidobacteria_Gp1	Acidobacteria_Gp1
ASV16583	Bacteria	Acidobacteriota	Acidobacteria_Gp1	Acidobacteria_Gp1	Acidobacteria_Gp1	Acidobacteria_Gp1
ASV17444	Bacteria	Acidobacteriota	Acidobacteria_Gp1	Acidobacteria_Gp1	Acidobacteria_Gp1	Acidobacteria_Gp1
ASV18524	Bacteria	Acidobacteriota	Acidobacteria_Gp1	Acidobacteria_Gp1	Acidobacteria_Gp1	Acidobacteria_Gp1
ASV18607	Bacteria	Acidobacteriota	Acidobacteria_Gp1	Acidobacteria_Gp1	Acidobacteria_Gp1	Acidobacteria_Gp1
ASV18822	Bacteria	Acidobacteriota	Acidobacteria_Gp1	Acidobacteria_Gp1	Acidobacteria_Gp1	Acidobacteria_Gp1
ASV21540	Bacteria	Acidobacteriota	Acidobacteria_Gp1	Acidobacteria_Gp1	Acidobacteria_Gp1	Acidobacteria_Gp1
ASV22556	Bacteria	Acidobacteriota	Acidobacteria_Gp1	Acidobacteria_Gp1	Acidobacteria_Gp1	Acidobacteria_Gp1
ASV22557	Bacteria	Acidobacteriota	Acidobacteria_Gp1	Acidobacteria_Gp1	Acidobacteria_Gp1	Acidobacteria_Gp1
ASV24303	Bacteria	Acidobacteriota	Acidobacteria_Gp1	Acidobacteria_Gp1	Acidobacteria_Gp1	Acidobacteria_Gp1
ASV24373	Bacteria	Acidobacteriota	Acidobacteria_Gp1	Acidobacteria_Gp1	Acidobacteria_Gp1	Acidobacteria_Gp1
ASV24716	Bacteria	Acidobacteriota	Acidobacteria_Gp1	Acidobacteria_Gp1	Acidobacteria_Gp1	Acidobacteria_Gp1
ASV25929	Bacteria	Acidobacteriota	Acidobacteria_Gp1	Acidobacteria_Gp1	Acidobacteria_Gp1	Acidobacteria_Gp1
ASV25955	Bacteria	Acidobacteriota	Acidobacteria_Gp1	Acidobacteria_Gp1	Acidobacteria_Gp1	Acidobacteria_Gp1
ASV25956	Bacteria	Acidobacteriota	Acidobacteria_Gp1	Acidobacteria_Gp1	Acidobacteria_Gp1	Acidobacteria_Gp1
ASV26367	Bacteria	Acidobacteriota	Acidobacteria_Gp1	Acidobacteria_Gp1	Acidobacteria_Gp1	Acidobacteria_Gp1
ASV26776	Bacteria	Acidobacteriota	Acidobacteria_Gp1	Acidobacteria_Gp1	Acidobacteria_Gp1	Acidobacteria_Gp1
ASV26903	Bacteria	Acidobacteriota	Acidobacteria_Gp1	Acidobacteria_Gp1	Acidobacteria_Gp1	Acidobacteria_Gp1
ASV27468	Bacteria	Acidobacteriota	Acidobacteria_Gp1	Acidobacteria_Gp1	Acidobacteria_Gp1	Acidobacteria_Gp1
ASV28268	Bacteria	Acidobacteriota	Acidobacteria_Gp1	Acidobacteria_Gp1	Acidobacteria_Gp1	Acidobacteria_Gp1
ASV29260	Bacteria	Acidobacteriota	Acidobacteria_Gp1	Acidobacteria_Gp1	Acidobacteria_Gp1	Acidobacteria_Gp1
ASV29262	Bacteria	Acidobacteriota	Acidobacteria_Gp1	Acidobacteria_Gp1	Acidobacteria_Gp1	Acidobacteria_Gp1
ASV30342	Bacteria	Acidobacteriota	Acidobacteria_Gp1	Acidobacteria_Gp1	Acidobacteria_Gp1	Acidobacteria_Gp1
ASV31208	Bacteria	Acidobacteriota	Acidobacteria_Gp1	Acidobacteria_Gp1	Acidobacteria_Gp1	Acidobacteria_Gp1
ASV31210	Bacteria	Acidobacteriota	Acidobacteria_Gp1	Acidobacteria_Gp1	Acidobacteria_Gp1	Acidobacteria_Gp1
ASV32655	Bacteria	Acidobacteriota	Acidobacteria_Gp1	Acidobacteria_Gp1	Acidobacteria_Gp1	Acidobacteria_Gp1
ASV33249	Bacteria	Acidobacteriota	Acidobacteria_Gp1	Acidobacteria_Gp1	Acidobacteria_Gp1	Acidobacteria_Gp1
ASV33496	Bacteria	Acidobacteriota	Acidobacteria_Gp1	Acidobacteria_Gp1	Acidobacteria_Gp1	Acidobacteria_Gp1
ASV33588	Bacteria	Acidobacteriota	Acidobacteria_Gp1	Acidobacteria_Gp1	Acidobacteria_Gp1	Acidobacteria_Gp1
ASV36409	Bacteria	Acidobacteriota	Acidobacteria_Gp1	Acidobacteria_Gp1	Acidobacteria_Gp1	Acidobacteria_Gp1
ASV39618	Bacteria	Acidobacteriota	Acidobacteria_Gp1	Acidobacteria_Gp1	Acidobacteria_Gp1	Acidobacteria_Gp1
ASV40156	Bacteria	Acidobacteriota	Acidobacteria_Gp1	Acidobacteria_Gp1	Acidobacteria_Gp1	Acidobacteria_Gp1
ASV41092	Bacteria	Acidobacteriota	Acidobacteria_Gp1	Acidobacteria_Gp1	Acidobacteria_Gp1	Acidobacteria_Gp1
ASV43003	Bacteria	Acidobacteriota	Acidobacteria_Gp1	Acidobacteria_Gp1	Acidobacteria_Gp1	Acidobacteria_Gp1
ASV43023	Bacteria	Acidobacteriota	Acidobacteria_Gp1	Acidobacteria_Gp1	Acidobacteria_Gp1	Acidobacteria_Gp1
ASV44304	Bacteria	Acidobacteriota	Acidobacteria_Gp1	Acidobacteria_Gp1	Acidobacteria_Gp1	Acidobacteria_Gp1
ASV48599	Bacteria	Acidobacteriota	Acidobacteria_Gp1	Acidobacteria_Gp1	Acidobacteria_Gp1	Acidobacteria_Gp1
ASV50469	Bacteria	Acidobacteriota	Acidobacteria_Gp1	Acidobacteria_Gp1	Acidobacteria_Gp1	Acidobacteria_Gp1
ASV64284	Bacteria	Acidobacteriota	Acidobacteria_Gp1	Acidobacteria_Gp1	Acidobacteria_Gp1	Acidobacteria_Gp1
ASV5083	Bacteria	Acidobacteriota	Acidobacteria_Gp1	Acidobacteria_Gp1	Acidobacteria_Gp1	Acidobacteria_Gp1
ASV5831	Bacteria	Acidobacteriota	Acidobacteria_Gp1	Acidobacteria_Gp1	Acidobacteria_Gp1	Acidobacteria_Gp1
ASV6175	Bacteria	Acidobacteriota	Acidobacteria_Gp1	Acidobacteria_Gp1	Acidobacteria_Gp1	Acidobacteria_Gp1
ASV7070	Bacteria	Acidobacteriota	Acidobacteria_Gp1	Acidobacteria_Gp1	Acidobacteria_Gp1	Acidobacteria_Gp1
ASV7959	Bacteria	Acidobacteriota	Acidobacteria_Gp1	Acidobacteria_Gp1	Acidobacteria_Gp1	Acidobacteria_Gp1
ASV8697	Bacteria	Acidobacteriota	Acidobacteria_Gp1	Acidobacteria_Gp1	Acidobacteria_Gp1	Acidobacteria_Gp1
ASV13978	Bacteria	Acidobacteriota	Acidobacteria_Gp1	Acidobacteria_Gp1	Acidobacteria_Gp1	Acidobacteria_Gp1
ASV16017	Bacteria	Acidobacteriota	Acidobacteria_Gp1	Acidobacteria_Gp1	Acidobacteria_Gp1	Acidobacteria_Gp1
ASV22234	Bacteria	Acidobacteriota	Acidobacteria_Gp1	Acidobacteria_Gp1	Acidobacteria_Gp1	Acidobacteria_Gp1
ASV24291	Bacteria	Acidobacteriota	Acidobacteria_Gp1	Acidobacteria_Gp1	Acidobacteria_Gp1	Acidobacteria_Gp1
ASV31205	Bacteria	Acidobacteriota	Acidobacteria_Gp1	Acidobacteria_Gp1	Acidobacteria_Gp1	Acidobacteria_Gp1
ASV36316	Bacteria	Acidobacteriota	Acidobacteria_Gp1	Acidobacteria_Gp1	Acidobacteria_Gp1	Acidobacteria_Gp1
ASV36373	Bacteria	Acidobacteriota	Acidobacteria_Gp1	Acidobacteria_Gp1	Acidobacteria_Gp1	Acidobacteria_Gp1
ASV481	Bacteria	Acidobacteriota	Acidobacteria_Gp10	Acidobacteria_Gp10	Acidobacteria_Gp10	Acidobacteria_Gp10
ASV1176	Bacteria	Acidobacteriota	Acidobacteria_Gp10	Acidobacteria_Gp10	Acidobacteria_Gp10	Acidobacteria_Gp10
ASV1242	Bacteria	Acidobacteriota	Acidobacteria_Gp10	Acidobacteria_Gp10	Acidobacteria_Gp10	Acidobacteria_Gp10
ASV1267	Bacteria	Acidobacteriota	Acidobacteria_Gp10	Acidobacteria_Gp10	Acidobacteria_Gp10	Acidobacteria_Gp10
ASV1354	Bacteria	Acidobacteriota	Acidobacteria_Gp10	Acidobacteria_Gp10	Acidobacteria_Gp10	Acidobacteria_Gp10
ASV1378	Bacteria	Acidobacteriota	Acidobacteria_Gp10	Acidobacteria_Gp10	Acidobacteria_Gp10	Acidobacteria_Gp10
ASV1560	Bacteria	Acidobacteriota	Acidobacteria_Gp10	Acidobacteria_Gp10	Acidobacteria_Gp10	Acidobacteria_Gp10
ASV1653	Bacteria	Acidobacteriota	Acidobacteria_Gp10	Acidobacteria_Gp10	Acidobacteria_Gp10	Acidobacteria_Gp10
ASV1961	Bacteria	Acidobacteriota	Acidobacteria_Gp10	Acidobacteria_Gp10	Acidobacteria_Gp10	Acidobacteria_Gp10
ASV2381	Bacteria	Acidobacteriota	Acidobacteria_Gp10	Acidobacteria_Gp10	Acidobacteria_Gp10	Acidobacteria_Gp10
ASV2540	Bacteria	Acidobacteriota	Acidobacteria_Gp10	Acidobacteria_Gp10	Acidobacteria_Gp10	Acidobacteria_Gp10
ASV2710	Bacteria	Acidobacteriota	Acidobacteria_Gp10	Acidobacteria_Gp10	Acidobacteria_Gp10	Acidobacteria_Gp10
ASV2759	Bacteria	Acidobacteriota	Acidobacteria_Gp10	Acidobacteria_Gp10	Acidobacteria_Gp10	Acidobacteria_Gp10
ASV2828	Bacteria	Acidobacteriota	Acidobacteria_Gp10	Acidobacteria_Gp10	Acidobacteria_Gp10	Acidobacteria_Gp10
ASV3232	Bacteria	Acidobacteriota	Acidobacteria_Gp10	Acidobacteria_Gp10	Acidobacteria_Gp10	Acidobacteria_Gp10
ASV3708	Bacteria	Acidobacteriota	Acidobacteria_Gp10	Acidobacteria_Gp10	Acidobacteria_Gp10	Acidobacteria_Gp10
ASV3948	Bacteria	Acidobacteriota	Acidobacteria_Gp10	Acidobacteria_Gp10	Acidobacteria_Gp10	Acidobacteria_Gp10
ASV4025	Bacteria	Acidobacteriota	Acidobacteria_Gp10	Acidobacteria_Gp10	Acidobacteria_Gp10	Acidobacteria_Gp10
ASV4215	Bacteria	Acidobacteriota	Acidobacteria_Gp10	Acidobacteria_Gp10	Acidobacteria_Gp10	Acidobacteria_Gp10
ASV4281	Bacteria	Acidobacteriota	Acidobacteria_Gp10	Acidobacteria_Gp10	Acidobacteria_Gp10	Acidobacteria_Gp10
ASV4523	Bacteria	Acidobacteriota	Acidobacteria_Gp10	Acidobacteria_Gp10	Acidobacteria_Gp10	Acidobacteria_Gp10
ASV4594	Bacteria	Acidobacteriota	Acidobacteria_Gp10	Acidobacteria_Gp10	Acidobacteria_Gp10	Acidobacteria_Gp10
ASV5541	Bacteria	Acidobacteriota	Acidobacteria_Gp10	Acidobacteria_Gp10	Acidobacteria_Gp10	Acidobacteria_Gp10
ASV5556	Bacteria	Acidobacteriota	Acidobacteria_Gp10	Acidobacteria_Gp10	Acidobacteria_Gp10	Acidobacteria_Gp10
ASV5857	Bacteria	Acidobacteriota	Acidobacteria_Gp10	Acidobacteria_Gp10	Acidobacteria_Gp10	Acidobacteria_Gp10
ASV5935	Bacteria	Acidobacteriota	Acidobacteria_Gp10	Acidobacteria_Gp10	Acidobacteria_Gp10	Acidobacteria_Gp10
ASV5997	Bacteria	Acidobacteriota	Acidobacteria_Gp10	Acidobacteria_Gp10	Acidobacteria_Gp10	Acidobacteria_Gp10
ASV6009	Bacteria	Acidobacteriota	Acidobacteria_Gp10	Acidobacteria_Gp10	Acidobacteria_Gp10	Acidobacteria_Gp10
ASV6295	Bacteria	Acidobacteriota	Acidobacteria_Gp10	Acidobacteria_Gp10	Acidobacteria_Gp10	Acidobacteria_Gp10
ASV6453	Bacteria	Acidobacteriota	Acidobacteria_Gp10	Acidobacteria_Gp10	Acidobacteria_Gp10	Acidobacteria_Gp10
ASV6643	Bacteria	Acidobacteriota	Acidobacteria_Gp10	Acidobacteria_Gp10	Acidobacteria_Gp10	Acidobacteria_Gp10
ASV6855	Bacteria	Acidobacteriota	Acidobacteria_Gp10	Acidobacteria_Gp10	Acidobacteria_Gp10	Acidobacteria_Gp10
ASV6962	Bacteria	Acidobacteriota	Acidobacteria_Gp10	Acidobacteria_Gp10	Acidobacteria_Gp10	Acidobacteria_Gp10
ASV6965	Bacteria	Acidobacteriota	Acidobacteria_Gp10	Acidobacteria_Gp10	Acidobacteria_Gp10	Acidobacteria_Gp10
ASV7443	Bacteria	Acidobacteriota	Acidobacteria_Gp10	Acidobacteria_Gp10	Acidobacteria_Gp10	Acidobacteria_Gp10
ASV7608	Bacteria	Acidobacteriota	Acidobacteria_Gp10	Acidobacteria_Gp10	Acidobacteria_Gp10	Acidobacteria_Gp10
ASV7641	Bacteria	Acidobacteriota	Acidobacteria_Gp10	Acidobacteria_Gp10	Acidobacteria_Gp10	Acidobacteria_Gp10
ASV7770	Bacteria	Acidobacteriota	Acidobacteria_Gp10	Acidobacteria_Gp10	Acidobacteria_Gp10	Acidobacteria_Gp10
ASV8054	Bacteria	Acidobacteriota	Acidobacteria_Gp10	Acidobacteria_Gp10	Acidobacteria_Gp10	Acidobacteria_Gp10
ASV8371	Bacteria	Acidobacteriota	Acidobacteria_Gp10	Acidobacteria_Gp10	Acidobacteria_Gp10	Acidobacteria_Gp10
ASV8805	Bacteria	Acidobacteriota	Acidobacteria_Gp10	Acidobacteria_Gp10	Acidobacteria_Gp10	Acidobacteria_Gp10
ASV9094	Bacteria	Acidobacteriota	Acidobacteria_Gp10	Acidobacteria_Gp10	Acidobacteria_Gp10	Acidobacteria_Gp10
ASV9369	Bacteria	Acidobacteriota	Acidobacteria_Gp10	Acidobacteria_Gp10	Acidobacteria_Gp10	Acidobacteria_Gp10
ASV9385	Bacteria	Acidobacteriota	Acidobacteria_Gp10	Acidobacteria_Gp10	Acidobacteria_Gp10	Acidobacteria_Gp10
ASV9430	Bacteria	Acidobacteriota	Acidobacteria_Gp10	Acidobacteria_Gp10	Acidobacteria_Gp10	Acidobacteria_Gp10
ASV9441	Bacteria	Acidobacteriota	Acidobacteria_Gp10	Acidobacteria_Gp10	Acidobacteria_Gp10	Acidobacteria_Gp10
ASV9461	Bacteria	Acidobacteriota	Acidobacteria_Gp10	Acidobacteria_Gp10	Acidobacteria_Gp10	Acidobacteria_Gp10
ASV9493	Bacteria	Acidobacteriota	Acidobacteria_Gp10	Acidobacteria_Gp10	Acidobacteria_Gp10	Acidobacteria_Gp10
ASV9577	Bacteria	Acidobacteriota	Acidobacteria_Gp10	Acidobacteria_Gp10	Acidobacteria_Gp10	Acidobacteria_Gp10
ASV9726	Bacteria	Acidobacteriota	Acidobacteria_Gp10	Acidobacteria_Gp10	Acidobacteria_Gp10	Acidobacteria_Gp10
ASV10208	Bacteria	Acidobacteriota	Acidobacteria_Gp10	Acidobacteria_Gp10	Acidobacteria_Gp10	Acidobacteria_Gp10
ASV10530	Bacteria	Acidobacteriota	Acidobacteria_Gp10	Acidobacteria_Gp10	Acidobacteria_Gp10	Acidobacteria_Gp10
ASV10577	Bacteria	Acidobacteriota	Acidobacteria_Gp10	Acidobacteria_Gp10	Acidobacteria_Gp10	Acidobacteria_Gp10
ASV10839	Bacteria	Acidobacteriota	Acidobacteria_Gp10	Acidobacteria_Gp10	Acidobacteria_Gp10	Acidobacteria_Gp10
ASV11169	Bacteria	Acidobacteriota	Acidobacteria_Gp10	Acidobacteria_Gp10	Acidobacteria_Gp10	Acidobacteria_Gp10
ASV11270	Bacteria	Acidobacteriota	Acidobacteria_Gp10	Acidobacteria_Gp10	Acidobacteria_Gp10	Acidobacteria_Gp10
ASV11316	Bacteria	Acidobacteriota	Acidobacteria_Gp10	Acidobacteria_Gp10	Acidobacteria_Gp10	Acidobacteria_Gp10
ASV12069	Bacteria	Acidobacteriota	Acidobacteria_Gp10	Acidobacteria_Gp10	Acidobacteria_Gp10	Acidobacteria_Gp10
ASV12128	Bacteria	Acidobacteriota	Acidobacteria_Gp10	Acidobacteria_Gp10	Acidobacteria_Gp10	Acidobacteria_Gp10
ASV12157	Bacteria	Acidobacteriota	Acidobacteria_Gp10	Acidobacteria_Gp10	Acidobacteria_Gp10	Acidobacteria_Gp10
ASV12197	Bacteria	Acidobacteriota	Acidobacteria_Gp10	Acidobacteria_Gp10	Acidobacteria_Gp10	Acidobacteria_Gp10
ASV12308	Bacteria	Acidobacteriota	Acidobacteria_Gp10	Acidobacteria_Gp10	Acidobacteria_Gp10	Acidobacteria_Gp10
ASV12548	Bacteria	Acidobacteriota	Acidobacteria_Gp10	Acidobacteria_Gp10	Acidobacteria_Gp10	Acidobacteria_Gp10
ASV13062	Bacteria	Acidobacteriota	Acidobacteria_Gp10	Acidobacteria_Gp10	Acidobacteria_Gp10	Acidobacteria_Gp10
ASV13178	Bacteria	Acidobacteriota	Acidobacteria_Gp10	Acidobacteria_Gp10	Acidobacteria_Gp10	Acidobacteria_Gp10
ASV13660	Bacteria	Acidobacteriota	Acidobacteria_Gp10	Acidobacteria_Gp10	Acidobacteria_Gp10	Acidobacteria_Gp10
ASV13705	Bacteria	Acidobacteriota	Acidobacteria_Gp10	Acidobacteria_Gp10	Acidobacteria_Gp10	Acidobacteria_Gp10
ASV14612	Bacteria	Acidobacteriota	Acidobacteria_Gp10	Acidobacteria_Gp10	Acidobacteria_Gp10	Acidobacteria_Gp10
ASV14799	Bacteria	Acidobacteriota	Acidobacteria_Gp10	Acidobacteria_Gp10	Acidobacteria_Gp10	Acidobacteria_Gp10
ASV15533	Bacteria	Acidobacteriota	Acidobacteria_Gp10	Acidobacteria_Gp10	Acidobacteria_Gp10	Acidobacteria_Gp10
ASV15645	Bacteria	Acidobacteriota	Acidobacteria_Gp10	Acidobacteria_Gp10	Acidobacteria_Gp10	Acidobacteria_Gp10
ASV15831	Bacteria	Acidobacteriota	Acidobacteria_Gp10	Acidobacteria_Gp10	Acidobacteria_Gp10	Acidobacteria_Gp10
ASV15877	Bacteria	Acidobacteriota	Acidobacteria_Gp10	Acidobacteria_Gp10	Acidobacteria_Gp10	Acidobacteria_Gp10
ASV15908	Bacteria	Acidobacteriota	Acidobacteria_Gp10	Acidobacteria_Gp10	Acidobacteria_Gp10	Acidobacteria_Gp10
ASV15960	Bacteria	Acidobacteriota	Acidobacteria_Gp10	Acidobacteria_Gp10	Acidobacteria_Gp10	Acidobacteria_Gp10
ASV16286	Bacteria	Acidobacteriota	Acidobacteria_Gp10	Acidobacteria_Gp10	Acidobacteria_Gp10	Acidobacteria_Gp10
ASV16772	Bacteria	Acidobacteriota	Acidobacteria_Gp10	Acidobacteria_Gp10	Acidobacteria_Gp10	Acidobacteria_Gp10
ASV16775	Bacteria	Acidobacteriota	Acidobacteria_Gp10	Acidobacteria_Gp10	Acidobacteria_Gp10	Acidobacteria_Gp10
ASV16917	Bacteria	Acidobacteriota	Acidobacteria_Gp10	Acidobacteria_Gp10	Acidobacteria_Gp10	Acidobacteria_Gp10
ASV17009	Bacteria	Acidobacteriota	Acidobacteria_Gp10	Acidobacteria_Gp10	Acidobacteria_Gp10	Acidobacteria_Gp10
ASV17017	Bacteria	Acidobacteriota	Acidobacteria_Gp10	Acidobacteria_Gp10	Acidobacteria_Gp10	Acidobacteria_Gp10
ASV17087	Bacteria	Acidobacteriota	Acidobacteria_Gp10	Acidobacteria_Gp10	Acidobacteria_Gp10	Acidobacteria_Gp10
ASV17186	Bacteria	Acidobacteriota	Acidobacteria_Gp10	Acidobacteria_Gp10	Acidobacteria_Gp10	Acidobacteria_Gp10
ASV17188	Bacteria	Acidobacteriota	Acidobacteria_Gp10	Acidobacteria_Gp10	Acidobacteria_Gp10	Acidobacteria_Gp10
ASV17469	Bacteria	Acidobacteriota	Acidobacteria_Gp10	Acidobacteria_Gp10	Acidobacteria_Gp10	Acidobacteria_Gp10
ASV17506	Bacteria	Acidobacteriota	Acidobacteria_Gp10	Acidobacteria_Gp10	Acidobacteria_Gp10	Acidobacteria_Gp10
ASV17602	Bacteria	Acidobacteriota	Acidobacteria_Gp10	Acidobacteria_Gp10	Acidobacteria_Gp10	Acidobacteria_Gp10
ASV17704	Bacteria	Acidobacteriota	Acidobacteria_Gp10	Acidobacteria_Gp10	Acidobacteria_Gp10	Acidobacteria_Gp10
ASV17718	Bacteria	Acidobacteriota	Acidobacteria_Gp10	Acidobacteria_Gp10	Acidobacteria_Gp10	Acidobacteria_Gp10
ASV18515	Bacteria	Acidobacteriota	Acidobacteria_Gp10	Acidobacteria_Gp10	Acidobacteria_Gp10	Acidobacteria_Gp10
ASV18593	Bacteria	Acidobacteriota	Acidobacteria_Gp10	Acidobacteria_Gp10	Acidobacteria_Gp10	Acidobacteria_Gp10
ASV18675	Bacteria	Acidobacteriota	Acidobacteria_Gp10	Acidobacteria_Gp10	Acidobacteria_Gp10	Acidobacteria_Gp10
ASV19339	Bacteria	Acidobacteriota	Acidobacteria_Gp10	Acidobacteria_Gp10	Acidobacteria_Gp10	Acidobacteria_Gp10
ASV19816	Bacteria	Acidobacteriota	Acidobacteria_Gp10	Acidobacteria_Gp10	Acidobacteria_Gp10	Acidobacteria_Gp10
ASV20540	Bacteria	Acidobacteriota	Acidobacteria_Gp10	Acidobacteria_Gp10	Acidobacteria_Gp10	Acidobacteria_Gp10
ASV20659	Bacteria	Acidobacteriota	Acidobacteria_Gp10	Acidobacteria_Gp10	Acidobacteria_Gp10	Acidobacteria_Gp10
ASV20685	Bacteria	Acidobacteriota	Acidobacteria_Gp10	Acidobacteria_Gp10	Acidobacteria_Gp10	Acidobacteria_Gp10
ASV20915	Bacteria	Acidobacteriota	Acidobacteria_Gp10	Acidobacteria_Gp10	Acidobacteria_Gp10	Acidobacteria_Gp10
ASV21413	Bacteria	Acidobacteriota	Acidobacteria_Gp10	Acidobacteria_Gp10	Acidobacteria_Gp10	Acidobacteria_Gp10
ASV21747	Bacteria	Acidobacteriota	Acidobacteria_Gp10	Acidobacteria_Gp10	Acidobacteria_Gp10	Acidobacteria_Gp10
ASV21770	Bacteria	Acidobacteriota	Acidobacteria_Gp10	Acidobacteria_Gp10	Acidobacteria_Gp10	Acidobacteria_Gp10
ASV22513	Bacteria	Acidobacteriota	Acidobacteria_Gp10	Acidobacteria_Gp10	Acidobacteria_Gp10	Acidobacteria_Gp10
ASV22565	Bacteria	Acidobacteriota	Acidobacteria_Gp10	Acidobacteria_Gp10	Acidobacteria_Gp10	Acidobacteria_Gp10
ASV22577	Bacteria	Acidobacteriota	Acidobacteria_Gp10	Acidobacteria_Gp10	Acidobacteria_Gp10	Acidobacteria_Gp10
ASV23103	Bacteria	Acidobacteriota	Acidobacteria_Gp10	Acidobacteria_Gp10	Acidobacteria_Gp10	Acidobacteria_Gp10
ASV23727	Bacteria	Acidobacteriota	Acidobacteria_Gp10	Acidobacteria_Gp10	Acidobacteria_Gp10	Acidobacteria_Gp10
ASV24122	Bacteria	Acidobacteriota	Acidobacteria_Gp10	Acidobacteria_Gp10	Acidobacteria_Gp10	Acidobacteria_Gp10
ASV24205	Bacteria	Acidobacteriota	Acidobacteria_Gp10	Acidobacteria_Gp10	Acidobacteria_Gp10	Acidobacteria_Gp10
ASV24551	Bacteria	Acidobacteriota	Acidobacteria_Gp10	Acidobacteria_Gp10	Acidobacteria_Gp10	Acidobacteria_Gp10
ASV24837	Bacteria	Acidobacteriota	Acidobacteria_Gp10	Acidobacteria_Gp10	Acidobacteria_Gp10	Acidobacteria_Gp10
ASV25973	Bacteria	Acidobacteriota	Acidobacteria_Gp10	Acidobacteria_Gp10	Acidobacteria_Gp10	Acidobacteria_Gp10
ASV26152	Bacteria	Acidobacteriota	Acidobacteria_Gp10	Acidobacteria_Gp10	Acidobacteria_Gp10	Acidobacteria_Gp10
ASV27982	Bacteria	Acidobacteriota	Acidobacteria_Gp10	Acidobacteria_Gp10	Acidobacteria_Gp10	Acidobacteria_Gp10
ASV28094	Bacteria	Acidobacteriota	Acidobacteria_Gp10	Acidobacteria_Gp10	Acidobacteria_Gp10	Acidobacteria_Gp10
ASV28774	Bacteria	Acidobacteriota	Acidobacteria_Gp10	Acidobacteria_Gp10	Acidobacteria_Gp10	Acidobacteria_Gp10
ASV28793	Bacteria	Acidobacteriota	Acidobacteria_Gp10	Acidobacteria_Gp10	Acidobacteria_Gp10	Acidobacteria_Gp10
ASV29063	Bacteria	Acidobacteriota	Acidobacteria_Gp10	Acidobacteria_Gp10	Acidobacteria_Gp10	Acidobacteria_Gp10
ASV29440	Bacteria	Acidobacteriota	Acidobacteria_Gp10	Acidobacteria_Gp10	Acidobacteria_Gp10	Acidobacteria_Gp10
ASV29479	Bacteria	Acidobacteriota	Acidobacteria_Gp10	Acidobacteria_Gp10	Acidobacteria_Gp10	Acidobacteria_Gp10
ASV30336	Bacteria	Acidobacteriota	Acidobacteria_Gp10	Acidobacteria_Gp10	Acidobacteria_Gp10	Acidobacteria_Gp10
ASV30488	Bacteria	Acidobacteriota	Acidobacteria_Gp10	Acidobacteria_Gp10	Acidobacteria_Gp10	Acidobacteria_Gp10
ASV30595	Bacteria	Acidobacteriota	Acidobacteria_Gp10	Acidobacteria_Gp10	Acidobacteria_Gp10	Acidobacteria_Gp10
ASV30757	Bacteria	Acidobacteriota	Acidobacteria_Gp10	Acidobacteria_Gp10	Acidobacteria_Gp10	Acidobacteria_Gp10
ASV30772	Bacteria	Acidobacteriota	Acidobacteria_Gp10	Acidobacteria_Gp10	Acidobacteria_Gp10	Acidobacteria_Gp10
ASV30844	Bacteria	Acidobacteriota	Acidobacteria_Gp10	Acidobacteria_Gp10	Acidobacteria_Gp10	Acidobacteria_Gp10
ASV30946	Bacteria	Acidobacteriota	Acidobacteria_Gp10	Acidobacteria_Gp10	Acidobacteria_Gp10	Acidobacteria_Gp10
ASV31629	Bacteria	Acidobacteriota	Acidobacteria_Gp10	Acidobacteria_Gp10	Acidobacteria_Gp10	Acidobacteria_Gp10
ASV32874	Bacteria	Acidobacteriota	Acidobacteria_Gp10	Acidobacteria_Gp10	Acidobacteria_Gp10	Acidobacteria_Gp10
ASV32982	Bacteria	Acidobacteriota	Acidobacteria_Gp10	Acidobacteria_Gp10	Acidobacteria_Gp10	Acidobacteria_Gp10
ASV33002	Bacteria	Acidobacteriota	Acidobacteria_Gp10	Acidobacteria_Gp10	Acidobacteria_Gp10	Acidobacteria_Gp10
ASV33916	Bacteria	Acidobacteriota	Acidobacteria_Gp10	Acidobacteria_Gp10	Acidobacteria_Gp10	Acidobacteria_Gp10
ASV35899	Bacteria	Acidobacteriota	Acidobacteria_Gp10	Acidobacteria_Gp10	Acidobacteria_Gp10	Acidobacteria_Gp10
ASV36165	Bacteria	Acidobacteriota	Acidobacteria_Gp10	Acidobacteria_Gp10	Acidobacteria_Gp10	Acidobacteria_Gp10
ASV38332	Bacteria	Acidobacteriota	Acidobacteria_Gp10	Acidobacteria_Gp10	Acidobacteria_Gp10	Acidobacteria_Gp10
ASV38374	Bacteria	Acidobacteriota	Acidobacteria_Gp10	Acidobacteria_Gp10	Acidobacteria_Gp10	Acidobacteria_Gp10
ASV40302	Bacteria	Acidobacteriota	Acidobacteria_Gp10	Acidobacteria_Gp10	Acidobacteria_Gp10	Acidobacteria_Gp10
ASV42290	Bacteria	Acidobacteriota	Acidobacteria_Gp10	Acidobacteria_Gp10	Acidobacteria_Gp10	Acidobacteria_Gp10
ASV42296	Bacteria	Acidobacteriota	Acidobacteria_Gp10	Acidobacteria_Gp10	Acidobacteria_Gp10	Acidobacteria_Gp10
ASV42375	Bacteria	Acidobacteriota	Acidobacteria_Gp10	Acidobacteria_Gp10	Acidobacteria_Gp10	Acidobacteria_Gp10
ASV45020	Bacteria	Acidobacteriota	Acidobacteria_Gp10	Acidobacteria_Gp10	Acidobacteria_Gp10	Acidobacteria_Gp10
ASV45081	Bacteria	Acidobacteriota	Acidobacteria_Gp10	Acidobacteria_Gp10	Acidobacteria_Gp10	Acidobacteria_Gp10
ASV47785	Bacteria	Acidobacteriota	Acidobacteria_Gp10	Acidobacteria_Gp10	Acidobacteria_Gp10	Acidobacteria_Gp10
ASV48210	Bacteria	Acidobacteriota	Acidobacteria_Gp10	Acidobacteria_Gp10	Acidobacteria_Gp10	Acidobacteria_Gp10
ASV48592	Bacteria	Acidobacteriota	Acidobacteria_Gp10	Acidobacteria_Gp10	Acidobacteria_Gp10	Acidobacteria_Gp10
ASV48627	Bacteria	Acidobacteriota	Acidobacteria_Gp10	Acidobacteria_Gp10	Acidobacteria_Gp10	Acidobacteria_Gp10
ASV49538	Bacteria	Acidobacteriota	Acidobacteria_Gp10	Acidobacteria_Gp10	Acidobacteria_Gp10	Acidobacteria_Gp10
ASV50355	Bacteria	Acidobacteriota	Acidobacteria_Gp10	Acidobacteria_Gp10	Acidobacteria_Gp10	Acidobacteria_Gp10
ASV53896	Bacteria	Acidobacteriota	Acidobacteria_Gp10	Acidobacteria_Gp10	Acidobacteria_Gp10	Acidobacteria_Gp10
ASV54034	Bacteria	Acidobacteriota	Acidobacteria_Gp10	Acidobacteria_Gp10	Acidobacteria_Gp10	Acidobacteria_Gp10
ASV54168	Bacteria	Acidobacteriota	Acidobacteria_Gp10	Acidobacteria_Gp10	Acidobacteria_Gp10	Acidobacteria_Gp10
ASV54427	Bacteria	Acidobacteriota	Acidobacteria_Gp10	Acidobacteria_Gp10	Acidobacteria_Gp10	Acidobacteria_Gp10
ASV56201	Bacteria	Acidobacteriota	Acidobacteria_Gp10	Acidobacteria_Gp10	Acidobacteria_Gp10	Acidobacteria_Gp10
ASV250	Bacteria	Acidobacteriota	Acidobacteria_Gp11	Acidobacteria_Gp11	Acidobacteria_Gp11	Acidobacteria_Gp11
ASV1672	Bacteria	Acidobacteriota	Acidobacteria_Gp11	Acidobacteria_Gp11	Acidobacteria_Gp11	Acidobacteria_Gp11
ASV2680	Bacteria	Acidobacteriota	Acidobacteria_Gp11	Acidobacteria_Gp11	Acidobacteria_Gp11	Acidobacteria_Gp11
ASV2721	Bacteria	Acidobacteriota	Acidobacteria_Gp11	Acidobacteria_Gp11	Acidobacteria_Gp11	Acidobacteria_Gp11
ASV4913	Bacteria	Acidobacteriota	Acidobacteria_Gp11	Acidobacteria_Gp11	Acidobacteria_Gp11	Acidobacteria_Gp11
ASV4914	Bacteria	Acidobacteriota	Acidobacteria_Gp11	Acidobacteria_Gp11	Acidobacteria_Gp11	Acidobacteria_Gp11
ASV6338	Bacteria	Acidobacteriota	Acidobacteria_Gp11	Acidobacteria_Gp11	Acidobacteria_Gp11	Acidobacteria_Gp11
ASV6695	Bacteria	Acidobacteriota	Acidobacteria_Gp11	Acidobacteria_Gp11	Acidobacteria_Gp11	Acidobacteria_Gp11
ASV7217	Bacteria	Acidobacteriota	Acidobacteria_Gp11	Acidobacteria_Gp11	Acidobacteria_Gp11	Acidobacteria_Gp11
ASV8080	Bacteria	Acidobacteriota	Acidobacteria_Gp11	Acidobacteria_Gp11	Acidobacteria_Gp11	Acidobacteria_Gp11
ASV12238	Bacteria	Acidobacteriota	Acidobacteria_Gp11	Acidobacteria_Gp11	Acidobacteria_Gp11	Acidobacteria_Gp11
ASV12610	Bacteria	Acidobacteriota	Acidobacteria_Gp11	Acidobacteria_Gp11	Acidobacteria_Gp11	Acidobacteria_Gp11
ASV14867	Bacteria	Acidobacteriota	Acidobacteria_Gp11	Acidobacteria_Gp11	Acidobacteria_Gp11	Acidobacteria_Gp11
ASV15936	Bacteria	Acidobacteriota	Acidobacteria_Gp11	Acidobacteria_Gp11	Acidobacteria_Gp11	Acidobacteria_Gp11
ASV16032	Bacteria	Acidobacteriota	Acidobacteria_Gp11	Acidobacteria_Gp11	Acidobacteria_Gp11	Acidobacteria_Gp11
ASV16574	Bacteria	Acidobacteriota	Acidobacteria_Gp11	Acidobacteria_Gp11	Acidobacteria_Gp11	Acidobacteria_Gp11
ASV18021	Bacteria	Acidobacteriota	Acidobacteria_Gp11	Acidobacteria_Gp11	Acidobacteria_Gp11	Acidobacteria_Gp11
ASV21655	Bacteria	Acidobacteriota	Acidobacteria_Gp11	Acidobacteria_Gp11	Acidobacteria_Gp11	Acidobacteria_Gp11
ASV23448	Bacteria	Acidobacteriota	Acidobacteria_Gp11	Acidobacteria_Gp11	Acidobacteria_Gp11	Acidobacteria_Gp11
ASV24776	Bacteria	Acidobacteriota	Acidobacteria_Gp11	Acidobacteria_Gp11	Acidobacteria_Gp11	Acidobacteria_Gp11
ASV26486	Bacteria	Acidobacteriota	Acidobacteria_Gp11	Acidobacteria_Gp11	Acidobacteria_Gp11	Acidobacteria_Gp11
ASV44394	Bacteria	Acidobacteriota	Acidobacteria_Gp11	Acidobacteria_Gp11	Acidobacteria_Gp11	Acidobacteria_Gp11
ASV2713	Bacteria	Acidobacteriota	Acidobacteria_Gp12	Acidobacteria_Gp12	Acidobacteria_Gp12	Acidobacteria_Gp12
ASV2749	Bacteria	Acidobacteriota	Acidobacteria_Gp12	Acidobacteria_Gp12	Acidobacteria_Gp12	Acidobacteria_Gp12
ASV2790	Bacteria	Acidobacteriota	Acidobacteria_Gp12	Acidobacteria_Gp12	Acidobacteria_Gp12	Acidobacteria_Gp12
ASV3289	Bacteria	Acidobacteriota	Acidobacteria_Gp12	Acidobacteria_Gp12	Acidobacteria_Gp12	Acidobacteria_Gp12
ASV4649	Bacteria	Acidobacteriota	Acidobacteria_Gp12	Acidobacteria_Gp12	Acidobacteria_Gp12	Acidobacteria_Gp12
ASV6008	Bacteria	Acidobacteriota	Acidobacteria_Gp12	Acidobacteria_Gp12	Acidobacteria_Gp12	Acidobacteria_Gp12
ASV10297	Bacteria	Acidobacteriota	Acidobacteria_Gp12	Acidobacteria_Gp12	Acidobacteria_Gp12	Acidobacteria_Gp12
ASV16400	Bacteria	Acidobacteriota	Acidobacteria_Gp12	Acidobacteria_Gp12	Acidobacteria_Gp12	Acidobacteria_Gp12
ASV16766	Bacteria	Acidobacteriota	Acidobacteria_Gp12	Acidobacteria_Gp12	Acidobacteria_Gp12	Acidobacteria_Gp12
ASV17342	Bacteria	Acidobacteriota	Acidobacteria_Gp12	Acidobacteria_Gp12	Acidobacteria_Gp12	Acidobacteria_Gp12
ASV18489	Bacteria	Acidobacteriota	Acidobacteria_Gp12	Acidobacteria_Gp12	Acidobacteria_Gp12	Acidobacteria_Gp12
ASV21006	Bacteria	Acidobacteriota	Acidobacteria_Gp12	Acidobacteria_Gp12	Acidobacteria_Gp12	Acidobacteria_Gp12
ASV21430	Bacteria	Acidobacteriota	Acidobacteria_Gp12	Acidobacteria_Gp12	Acidobacteria_Gp12	Acidobacteria_Gp12
ASV22108	Bacteria	Acidobacteriota	Acidobacteria_Gp12	Acidobacteria_Gp12	Acidobacteria_Gp12	Acidobacteria_Gp12
ASV22683	Bacteria	Acidobacteriota	Acidobacteria_Gp12	Acidobacteria_Gp12	Acidobacteria_Gp12	Acidobacteria_Gp12
ASV22839	Bacteria	Acidobacteriota	Acidobacteria_Gp12	Acidobacteria_Gp12	Acidobacteria_Gp12	Acidobacteria_Gp12
ASV24477	Bacteria	Acidobacteriota	Acidobacteria_Gp12	Acidobacteria_Gp12	Acidobacteria_Gp12	Acidobacteria_Gp12
ASV41075	Bacteria	Acidobacteriota	Acidobacteria_Gp12	Acidobacteria_Gp12	Acidobacteria_Gp12	Acidobacteria_Gp12
ASV54009	Bacteria	Acidobacteriota	Acidobacteria_Gp12	Acidobacteria_Gp12	Acidobacteria_Gp12	Acidobacteria_Gp12
ASV54448	Bacteria	Acidobacteriota	Acidobacteria_Gp12	Acidobacteria_Gp12	Acidobacteria_Gp12	Acidobacteria_Gp12
ASV6093	Bacteria	Acidobacteriota	Acidobacteria_Gp13	Acidobacteria_Gp13	Acidobacteria_Gp13	Acidobacteria_Gp13
ASV7573	Bacteria	Acidobacteriota	Acidobacteria_Gp13	Acidobacteria_Gp13	Acidobacteria_Gp13	Acidobacteria_Gp13
ASV7581	Bacteria	Acidobacteriota	Acidobacteria_Gp13	Acidobacteria_Gp13	Acidobacteria_Gp13	Acidobacteria_Gp13
ASV8834	Bacteria	Acidobacteriota	Acidobacteria_Gp13	Acidobacteria_Gp13	Acidobacteria_Gp13	Acidobacteria_Gp13
ASV10004	Bacteria	Acidobacteriota	Acidobacteria_Gp13	Acidobacteria_Gp13	Acidobacteria_Gp13	Acidobacteria_Gp13
ASV10261	Bacteria	Acidobacteriota	Acidobacteria_Gp13	Acidobacteria_Gp13	Acidobacteria_Gp13	Acidobacteria_Gp13
ASV15955	Bacteria	Acidobacteriota	Acidobacteria_Gp13	Acidobacteria_Gp13	Acidobacteria_Gp13	Acidobacteria_Gp13
ASV16817	Bacteria	Acidobacteriota	Acidobacteria_Gp13	Acidobacteria_Gp13	Acidobacteria_Gp13	Acidobacteria_Gp13
ASV17197	Bacteria	Acidobacteriota	Acidobacteria_Gp13	Acidobacteria_Gp13	Acidobacteria_Gp13	Acidobacteria_Gp13
ASV18652	Bacteria	Acidobacteriota	Acidobacteria_Gp13	Acidobacteria_Gp13	Acidobacteria_Gp13	Acidobacteria_Gp13
ASV24434	Bacteria	Acidobacteriota	Acidobacteria_Gp13	Acidobacteria_Gp13	Acidobacteria_Gp13	Acidobacteria_Gp13
ASV28080	Bacteria	Acidobacteriota	Acidobacteria_Gp13	Acidobacteria_Gp13	Acidobacteria_Gp13	Acidobacteria_Gp13
ASV29673	Bacteria	Acidobacteriota	Acidobacteria_Gp13	Acidobacteria_Gp13	Acidobacteria_Gp13	Acidobacteria_Gp13
ASV30727	Bacteria	Acidobacteriota	Acidobacteria_Gp13	Acidobacteria_Gp13	Acidobacteria_Gp13	Acidobacteria_Gp13
ASV35865	Bacteria	Acidobacteriota	Acidobacteria_Gp13	Acidobacteria_Gp13	Acidobacteria_Gp13	Acidobacteria_Gp13
ASV42471	Bacteria	Acidobacteriota	Acidobacteria_Gp13	Acidobacteria_Gp13	Acidobacteria_Gp13	Acidobacteria_Gp13
ASV47472	Bacteria	Acidobacteriota	Acidobacteria_Gp13	Acidobacteria_Gp13	Acidobacteria_Gp13	Acidobacteria_Gp13
ASV2567	Bacteria	Acidobacteriota	Acidobacteria_Gp15	Acidobacteria_Gp15	Acidobacteria_Gp15	Acidobacteria_Gp15
ASV2706	Bacteria	Acidobacteriota	Acidobacteria_Gp15	Acidobacteria_Gp15	Acidobacteria_Gp15	Acidobacteria_Gp15
ASV3453	Bacteria	Acidobacteriota	Acidobacteria_Gp15	Acidobacteria_Gp15	Acidobacteria_Gp15	Acidobacteria_Gp15
ASV3723	Bacteria	Acidobacteriota	Acidobacteria_Gp15	Acidobacteria_Gp15	Acidobacteria_Gp15	Acidobacteria_Gp15
ASV4806	Bacteria	Acidobacteriota	Acidobacteria_Gp15	Acidobacteria_Gp15	Acidobacteria_Gp15	Acidobacteria_Gp15
ASV4846	Bacteria	Acidobacteriota	Acidobacteria_Gp15	Acidobacteria_Gp15	Acidobacteria_Gp15	Acidobacteria_Gp15
ASV5001	Bacteria	Acidobacteriota	Acidobacteria_Gp15	Acidobacteria_Gp15	Acidobacteria_Gp15	Acidobacteria_Gp15
ASV5798	Bacteria	Acidobacteriota	Acidobacteria_Gp15	Acidobacteria_Gp15	Acidobacteria_Gp15	Acidobacteria_Gp15
ASV7161	Bacteria	Acidobacteriota	Acidobacteria_Gp15	Acidobacteria_Gp15	Acidobacteria_Gp15	Acidobacteria_Gp15
ASV7381	Bacteria	Acidobacteriota	Acidobacteria_Gp15	Acidobacteria_Gp15	Acidobacteria_Gp15	Acidobacteria_Gp15
ASV7478	Bacteria	Acidobacteriota	Acidobacteria_Gp15	Acidobacteria_Gp15	Acidobacteria_Gp15	Acidobacteria_Gp15
ASV9439	Bacteria	Acidobacteriota	Acidobacteria_Gp15	Acidobacteria_Gp15	Acidobacteria_Gp15	Acidobacteria_Gp15
ASV9926	Bacteria	Acidobacteriota	Acidobacteria_Gp15	Acidobacteria_Gp15	Acidobacteria_Gp15	Acidobacteria_Gp15
ASV9954	Bacteria	Acidobacteriota	Acidobacteria_Gp15	Acidobacteria_Gp15	Acidobacteria_Gp15	Acidobacteria_Gp15
ASV11357	Bacteria	Acidobacteriota	Acidobacteria_Gp15	Acidobacteria_Gp15	Acidobacteria_Gp15	Acidobacteria_Gp15
ASV11539	Bacteria	Acidobacteriota	Acidobacteria_Gp15	Acidobacteria_Gp15	Acidobacteria_Gp15	Acidobacteria_Gp15
ASV11918	Bacteria	Acidobacteriota	Acidobacteria_Gp15	Acidobacteria_Gp15	Acidobacteria_Gp15	Acidobacteria_Gp15
ASV13352	Bacteria	Acidobacteriota	Acidobacteria_Gp15	Acidobacteria_Gp15	Acidobacteria_Gp15	Acidobacteria_Gp15
ASV13689	Bacteria	Acidobacteriota	Acidobacteria_Gp15	Acidobacteria_Gp15	Acidobacteria_Gp15	Acidobacteria_Gp15
ASV14966	Bacteria	Acidobacteriota	Acidobacteria_Gp15	Acidobacteria_Gp15	Acidobacteria_Gp15	Acidobacteria_Gp15
ASV15516	Bacteria	Acidobacteriota	Acidobacteria_Gp15	Acidobacteria_Gp15	Acidobacteria_Gp15	Acidobacteria_Gp15
ASV15962	Bacteria	Acidobacteriota	Acidobacteria_Gp15	Acidobacteria_Gp15	Acidobacteria_Gp15	Acidobacteria_Gp15
ASV16117	Bacteria	Acidobacteriota	Acidobacteria_Gp15	Acidobacteria_Gp15	Acidobacteria_Gp15	Acidobacteria_Gp15
ASV16540	Bacteria	Acidobacteriota	Acidobacteria_Gp15	Acidobacteria_Gp15	Acidobacteria_Gp15	Acidobacteria_Gp15
ASV16803	Bacteria	Acidobacteriota	Acidobacteria_Gp15	Acidobacteria_Gp15	Acidobacteria_Gp15	Acidobacteria_Gp15
ASV17108	Bacteria	Acidobacteriota	Acidobacteria_Gp15	Acidobacteria_Gp15	Acidobacteria_Gp15	Acidobacteria_Gp15
ASV19077	Bacteria	Acidobacteriota	Acidobacteria_Gp15	Acidobacteria_Gp15	Acidobacteria_Gp15	Acidobacteria_Gp15
ASV19818	Bacteria	Acidobacteriota	Acidobacteria_Gp15	Acidobacteria_Gp15	Acidobacteria_Gp15	Acidobacteria_Gp15
ASV20070	Bacteria	Acidobacteriota	Acidobacteria_Gp15	Acidobacteria_Gp15	Acidobacteria_Gp15	Acidobacteria_Gp15
ASV20569	Bacteria	Acidobacteriota	Acidobacteria_Gp15	Acidobacteria_Gp15	Acidobacteria_Gp15	Acidobacteria_Gp15
ASV21551	Bacteria	Acidobacteriota	Acidobacteria_Gp15	Acidobacteria_Gp15	Acidobacteria_Gp15	Acidobacteria_Gp15
ASV23325	Bacteria	Acidobacteriota	Acidobacteria_Gp15	Acidobacteria_Gp15	Acidobacteria_Gp15	Acidobacteria_Gp15
ASV23379	Bacteria	Acidobacteriota	Acidobacteria_Gp15	Acidobacteria_Gp15	Acidobacteria_Gp15	Acidobacteria_Gp15
ASV23479	Bacteria	Acidobacteriota	Acidobacteria_Gp15	Acidobacteria_Gp15	Acidobacteria_Gp15	Acidobacteria_Gp15
ASV24793	Bacteria	Acidobacteriota	Acidobacteria_Gp15	Acidobacteria_Gp15	Acidobacteria_Gp15	Acidobacteria_Gp15
ASV28708	Bacteria	Acidobacteriota	Acidobacteria_Gp15	Acidobacteria_Gp15	Acidobacteria_Gp15	Acidobacteria_Gp15
ASV28743	Bacteria	Acidobacteriota	Acidobacteria_Gp15	Acidobacteria_Gp15	Acidobacteria_Gp15	Acidobacteria_Gp15
ASV28788	Bacteria	Acidobacteriota	Acidobacteria_Gp15	Acidobacteria_Gp15	Acidobacteria_Gp15	Acidobacteria_Gp15
ASV28914	Bacteria	Acidobacteriota	Acidobacteria_Gp15	Acidobacteria_Gp15	Acidobacteria_Gp15	Acidobacteria_Gp15
ASV29169	Bacteria	Acidobacteriota	Acidobacteria_Gp15	Acidobacteria_Gp15	Acidobacteria_Gp15	Acidobacteria_Gp15
ASV29728	Bacteria	Acidobacteriota	Acidobacteria_Gp15	Acidobacteria_Gp15	Acidobacteria_Gp15	Acidobacteria_Gp15
ASV30468	Bacteria	Acidobacteriota	Acidobacteria_Gp15	Acidobacteria_Gp15	Acidobacteria_Gp15	Acidobacteria_Gp15
ASV30605	Bacteria	Acidobacteriota	Acidobacteria_Gp15	Acidobacteria_Gp15	Acidobacteria_Gp15	Acidobacteria_Gp15
ASV30738	Bacteria	Acidobacteriota	Acidobacteria_Gp15	Acidobacteria_Gp15	Acidobacteria_Gp15	Acidobacteria_Gp15
ASV30864	Bacteria	Acidobacteriota	Acidobacteria_Gp15	Acidobacteria_Gp15	Acidobacteria_Gp15	Acidobacteria_Gp15
ASV31109	Bacteria	Acidobacteriota	Acidobacteria_Gp15	Acidobacteria_Gp15	Acidobacteria_Gp15	Acidobacteria_Gp15
ASV31481	Bacteria	Acidobacteriota	Acidobacteria_Gp15	Acidobacteria_Gp15	Acidobacteria_Gp15	Acidobacteria_Gp15
ASV33154	Bacteria	Acidobacteriota	Acidobacteria_Gp15	Acidobacteria_Gp15	Acidobacteria_Gp15	Acidobacteria_Gp15
ASV33177	Bacteria	Acidobacteriota	Acidobacteria_Gp15	Acidobacteria_Gp15	Acidobacteria_Gp15	Acidobacteria_Gp15
ASV33181	Bacteria	Acidobacteriota	Acidobacteria_Gp15	Acidobacteria_Gp15	Acidobacteria_Gp15	Acidobacteria_Gp15
ASV34008	Bacteria	Acidobacteriota	Acidobacteria_Gp15	Acidobacteria_Gp15	Acidobacteria_Gp15	Acidobacteria_Gp15
ASV35127	Bacteria	Acidobacteriota	Acidobacteria_Gp15	Acidobacteria_Gp15	Acidobacteria_Gp15	Acidobacteria_Gp15
ASV35191	Bacteria	Acidobacteriota	Acidobacteria_Gp15	Acidobacteria_Gp15	Acidobacteria_Gp15	Acidobacteria_Gp15
ASV35674	Bacteria	Acidobacteriota	Acidobacteria_Gp15	Acidobacteria_Gp15	Acidobacteria_Gp15	Acidobacteria_Gp15
ASV36003	Bacteria	Acidobacteriota	Acidobacteria_Gp15	Acidobacteria_Gp15	Acidobacteria_Gp15	Acidobacteria_Gp15
ASV36718	Bacteria	Acidobacteriota	Acidobacteria_Gp15	Acidobacteria_Gp15	Acidobacteria_Gp15	Acidobacteria_Gp15
ASV37543	Bacteria	Acidobacteriota	Acidobacteria_Gp15	Acidobacteria_Gp15	Acidobacteria_Gp15	Acidobacteria_Gp15
ASV38779	Bacteria	Acidobacteriota	Acidobacteria_Gp15	Acidobacteria_Gp15	Acidobacteria_Gp15	Acidobacteria_Gp15
ASV38927	Bacteria	Acidobacteriota	Acidobacteria_Gp15	Acidobacteria_Gp15	Acidobacteria_Gp15	Acidobacteria_Gp15
ASV39224	Bacteria	Acidobacteriota	Acidobacteria_Gp15	Acidobacteria_Gp15	Acidobacteria_Gp15	Acidobacteria_Gp15
ASV39229	Bacteria	Acidobacteriota	Acidobacteria_Gp15	Acidobacteria_Gp15	Acidobacteria_Gp15	Acidobacteria_Gp15
ASV39282	Bacteria	Acidobacteriota	Acidobacteria_Gp15	Acidobacteria_Gp15	Acidobacteria_Gp15	Acidobacteria_Gp15
ASV39515	Bacteria	Acidobacteriota	Acidobacteria_Gp15	Acidobacteria_Gp15	Acidobacteria_Gp15	Acidobacteria_Gp15
ASV43144	Bacteria	Acidobacteriota	Acidobacteria_Gp15	Acidobacteria_Gp15	Acidobacteria_Gp15	Acidobacteria_Gp15
ASV45772	Bacteria	Acidobacteriota	Acidobacteria_Gp15	Acidobacteria_Gp15	Acidobacteria_Gp15	Acidobacteria_Gp15
ASV47410	Bacteria	Acidobacteriota	Acidobacteria_Gp15	Acidobacteria_Gp15	Acidobacteria_Gp15	Acidobacteria_Gp15
ASV47616	Bacteria	Acidobacteriota	Acidobacteria_Gp15	Acidobacteria_Gp15	Acidobacteria_Gp15	Acidobacteria_Gp15
ASV48877	Bacteria	Acidobacteriota	Acidobacteria_Gp15	Acidobacteria_Gp15	Acidobacteria_Gp15	Acidobacteria_Gp15
ASV51947	Bacteria	Acidobacteriota	Acidobacteria_Gp15	Acidobacteria_Gp15	Acidobacteria_Gp15	Acidobacteria_Gp15
ASV51982	Bacteria	Acidobacteriota	Acidobacteria_Gp15	Acidobacteria_Gp15	Acidobacteria_Gp15	Acidobacteria_Gp15
ASV51985	Bacteria	Acidobacteriota	Acidobacteria_Gp15	Acidobacteria_Gp15	Acidobacteria_Gp15	Acidobacteria_Gp15
ASV14	Bacteria	Acidobacteriota	Acidobacteria_Gp16	Acidobacteria_Gp16	Acidobacteria_Gp16	Acidobacteria_Gp16
ASV43	Bacteria	Acidobacteriota	Acidobacteria_Gp16	Acidobacteria_Gp16	Acidobacteria_Gp16	Acidobacteria_Gp16
ASV145	Bacteria	Acidobacteriota	Acidobacteria_Gp16	Acidobacteria_Gp16	Acidobacteria_Gp16	Acidobacteria_Gp16
ASV217	Bacteria	Acidobacteriota	Acidobacteria_Gp16	Acidobacteria_Gp16	Acidobacteria_Gp16	Acidobacteria_Gp16
ASV223	Bacteria	Acidobacteriota	Acidobacteria_Gp16	Acidobacteria_Gp16	Acidobacteria_Gp16	Acidobacteria_Gp16
ASV258	Bacteria	Acidobacteriota	Acidobacteria_Gp16	Acidobacteria_Gp16	Acidobacteria_Gp16	Acidobacteria_Gp16
ASV318	Bacteria	Acidobacteriota	Acidobacteria_Gp16	Acidobacteria_Gp16	Acidobacteria_Gp16	Acidobacteria_Gp16
ASV335	Bacteria	Acidobacteriota	Acidobacteria_Gp16	Acidobacteria_Gp16	Acidobacteria_Gp16	Acidobacteria_Gp16
ASV338	Bacteria	Acidobacteriota	Acidobacteria_Gp16	Acidobacteria_Gp16	Acidobacteria_Gp16	Acidobacteria_Gp16
ASV346	Bacteria	Acidobacteriota	Acidobacteria_Gp16	Acidobacteria_Gp16	Acidobacteria_Gp16	Acidobacteria_Gp16
ASV372	Bacteria	Acidobacteriota	Acidobacteria_Gp16	Acidobacteria_Gp16	Acidobacteria_Gp16	Acidobacteria_Gp16
ASV417	Bacteria	Acidobacteriota	Acidobacteria_Gp16	Acidobacteria_Gp16	Acidobacteria_Gp16	Acidobacteria_Gp16
ASV437	Bacteria	Acidobacteriota	Acidobacteria_Gp16	Acidobacteria_Gp16	Acidobacteria_Gp16	Acidobacteria_Gp16
ASV461	Bacteria	Acidobacteriota	Acidobacteria_Gp16	Acidobacteria_Gp16	Acidobacteria_Gp16	Acidobacteria_Gp16
ASV581	Bacteria	Acidobacteriota	Acidobacteria_Gp16	Acidobacteria_Gp16	Acidobacteria_Gp16	Acidobacteria_Gp16
ASV605	Bacteria	Acidobacteriota	Acidobacteria_Gp16	Acidobacteria_Gp16	Acidobacteria_Gp16	Acidobacteria_Gp16
ASV610	Bacteria	Acidobacteriota	Acidobacteria_Gp16	Acidobacteria_Gp16	Acidobacteria_Gp16	Acidobacteria_Gp16
ASV671	Bacteria	Acidobacteriota	Acidobacteria_Gp16	Acidobacteria_Gp16	Acidobacteria_Gp16	Acidobacteria_Gp16
ASV690	Bacteria	Acidobacteriota	Acidobacteria_Gp16	Acidobacteria_Gp16	Acidobacteria_Gp16	Acidobacteria_Gp16
ASV695	Bacteria	Acidobacteriota	Acidobacteria_Gp16	Acidobacteria_Gp16	Acidobacteria_Gp16	Acidobacteria_Gp16
ASV733	Bacteria	Acidobacteriota	Acidobacteria_Gp16	Acidobacteria_Gp16	Acidobacteria_Gp16	Acidobacteria_Gp16
ASV754	Bacteria	Acidobacteriota	Acidobacteria_Gp16	Acidobacteria_Gp16	Acidobacteria_Gp16	Acidobacteria_Gp16
ASV824	Bacteria	Acidobacteriota	Acidobacteria_Gp16	Acidobacteria_Gp16	Acidobacteria_Gp16	Acidobacteria_Gp16
ASV841	Bacteria	Acidobacteriota	Acidobacteria_Gp16	Acidobacteria_Gp16	Acidobacteria_Gp16	Acidobacteria_Gp16
ASV933	Bacteria	Acidobacteriota	Acidobacteria_Gp16	Acidobacteria_Gp16	Acidobacteria_Gp16	Acidobacteria_Gp16
ASV945	Bacteria	Acidobacteriota	Acidobacteria_Gp16	Acidobacteria_Gp16	Acidobacteria_Gp16	Acidobacteria_Gp16
ASV947	Bacteria	Acidobacteriota	Acidobacteria_Gp16	Acidobacteria_Gp16	Acidobacteria_Gp16	Acidobacteria_Gp16
ASV971	Bacteria	Acidobacteriota	Acidobacteria_Gp16	Acidobacteria_Gp16	Acidobacteria_Gp16	Acidobacteria_Gp16
ASV1024	Bacteria	Acidobacteriota	Acidobacteria_Gp16	Acidobacteria_Gp16	Acidobacteria_Gp16	Acidobacteria_Gp16
ASV1043	Bacteria	Acidobacteriota	Acidobacteria_Gp16	Acidobacteria_Gp16	Acidobacteria_Gp16	Acidobacteria_Gp16
ASV1128	Bacteria	Acidobacteriota	Acidobacteria_Gp16	Acidobacteria_Gp16	Acidobacteria_Gp16	Acidobacteria_Gp16
ASV1146	Bacteria	Acidobacteriota	Acidobacteria_Gp16	Acidobacteria_Gp16	Acidobacteria_Gp16	Acidobacteria_Gp16
ASV1168	Bacteria	Acidobacteriota	Acidobacteria_Gp16	Acidobacteria_Gp16	Acidobacteria_Gp16	Acidobacteria_Gp16
ASV1335	Bacteria	Acidobacteriota	Acidobacteria_Gp16	Acidobacteria_Gp16	Acidobacteria_Gp16	Acidobacteria_Gp16
ASV1410	Bacteria	Acidobacteriota	Acidobacteria_Gp16	Acidobacteria_Gp16	Acidobacteria_Gp16	Acidobacteria_Gp16
ASV1418	Bacteria	Acidobacteriota	Acidobacteria_Gp16	Acidobacteria_Gp16	Acidobacteria_Gp16	Acidobacteria_Gp16
ASV1589	Bacteria	Acidobacteriota	Acidobacteria_Gp16	Acidobacteria_Gp16	Acidobacteria_Gp16	Acidobacteria_Gp16
ASV1635	Bacteria	Acidobacteriota	Acidobacteria_Gp16	Acidobacteria_Gp16	Acidobacteria_Gp16	Acidobacteria_Gp16
ASV1646	Bacteria	Acidobacteriota	Acidobacteria_Gp16	Acidobacteria_Gp16	Acidobacteria_Gp16	Acidobacteria_Gp16
ASV1730	Bacteria	Acidobacteriota	Acidobacteria_Gp16	Acidobacteria_Gp16	Acidobacteria_Gp16	Acidobacteria_Gp16
ASV1823	Bacteria	Acidobacteriota	Acidobacteria_Gp16	Acidobacteria_Gp16	Acidobacteria_Gp16	Acidobacteria_Gp16
ASV1837	Bacteria	Acidobacteriota	Acidobacteria_Gp16	Acidobacteria_Gp16	Acidobacteria_Gp16	Acidobacteria_Gp16
ASV1851	Bacteria	Acidobacteriota	Acidobacteria_Gp16	Acidobacteria_Gp16	Acidobacteria_Gp16	Acidobacteria_Gp16
ASV1879	Bacteria	Acidobacteriota	Acidobacteria_Gp16	Acidobacteria_Gp16	Acidobacteria_Gp16	Acidobacteria_Gp16
ASV1923	Bacteria	Acidobacteriota	Acidobacteria_Gp16	Acidobacteria_Gp16	Acidobacteria_Gp16	Acidobacteria_Gp16
ASV2074	Bacteria	Acidobacteriota	Acidobacteria_Gp16	Acidobacteria_Gp16	Acidobacteria_Gp16	Acidobacteria_Gp16
ASV2088	Bacteria	Acidobacteriota	Acidobacteria_Gp16	Acidobacteria_Gp16	Acidobacteria_Gp16	Acidobacteria_Gp16
ASV2139	Bacteria	Acidobacteriota	Acidobacteria_Gp16	Acidobacteria_Gp16	Acidobacteria_Gp16	Acidobacteria_Gp16
ASV2218	Bacteria	Acidobacteriota	Acidobacteria_Gp16	Acidobacteria_Gp16	Acidobacteria_Gp16	Acidobacteria_Gp16
ASV2236	Bacteria	Acidobacteriota	Acidobacteria_Gp16	Acidobacteria_Gp16	Acidobacteria_Gp16	Acidobacteria_Gp16
ASV2238	Bacteria	Acidobacteriota	Acidobacteria_Gp16	Acidobacteria_Gp16	Acidobacteria_Gp16	Acidobacteria_Gp16
ASV2299	Bacteria	Acidobacteriota	Acidobacteria_Gp16	Acidobacteria_Gp16	Acidobacteria_Gp16	Acidobacteria_Gp16
ASV2306	Bacteria	Acidobacteriota	Acidobacteria_Gp16	Acidobacteria_Gp16	Acidobacteria_Gp16	Acidobacteria_Gp16
ASV2345	Bacteria	Acidobacteriota	Acidobacteria_Gp16	Acidobacteria_Gp16	Acidobacteria_Gp16	Acidobacteria_Gp16
ASV2411	Bacteria	Acidobacteriota	Acidobacteria_Gp16	Acidobacteria_Gp16	Acidobacteria_Gp16	Acidobacteria_Gp16
ASV2587	Bacteria	Acidobacteriota	Acidobacteria_Gp16	Acidobacteria_Gp16	Acidobacteria_Gp16	Acidobacteria_Gp16
ASV2724	Bacteria	Acidobacteriota	Acidobacteria_Gp16	Acidobacteria_Gp16	Acidobacteria_Gp16	Acidobacteria_Gp16
ASV2782	Bacteria	Acidobacteriota	Acidobacteria_Gp16	Acidobacteria_Gp16	Acidobacteria_Gp16	Acidobacteria_Gp16
ASV2785	Bacteria	Acidobacteriota	Acidobacteria_Gp16	Acidobacteria_Gp16	Acidobacteria_Gp16	Acidobacteria_Gp16
ASV2801	Bacteria	Acidobacteriota	Acidobacteria_Gp16	Acidobacteria_Gp16	Acidobacteria_Gp16	Acidobacteria_Gp16
ASV2909	Bacteria	Acidobacteriota	Acidobacteria_Gp16	Acidobacteria_Gp16	Acidobacteria_Gp16	Acidobacteria_Gp16
ASV2911	Bacteria	Acidobacteriota	Acidobacteria_Gp16	Acidobacteria_Gp16	Acidobacteria_Gp16	Acidobacteria_Gp16
ASV2986	Bacteria	Acidobacteriota	Acidobacteria_Gp16	Acidobacteria_Gp16	Acidobacteria_Gp16	Acidobacteria_Gp16
ASV3025	Bacteria	Acidobacteriota	Acidobacteria_Gp16	Acidobacteria_Gp16	Acidobacteria_Gp16	Acidobacteria_Gp16
ASV3030	Bacteria	Acidobacteriota	Acidobacteria_Gp16	Acidobacteria_Gp16	Acidobacteria_Gp16	Acidobacteria_Gp16
ASV3041	Bacteria	Acidobacteriota	Acidobacteria_Gp16	Acidobacteria_Gp16	Acidobacteria_Gp16	Acidobacteria_Gp16
ASV3215	Bacteria	Acidobacteriota	Acidobacteria_Gp16	Acidobacteria_Gp16	Acidobacteria_Gp16	Acidobacteria_Gp16
ASV3241	Bacteria	Acidobacteriota	Acidobacteria_Gp16	Acidobacteria_Gp16	Acidobacteria_Gp16	Acidobacteria_Gp16
ASV3263	Bacteria	Acidobacteriota	Acidobacteria_Gp16	Acidobacteria_Gp16	Acidobacteria_Gp16	Acidobacteria_Gp16
ASV3357	Bacteria	Acidobacteriota	Acidobacteria_Gp16	Acidobacteria_Gp16	Acidobacteria_Gp16	Acidobacteria_Gp16
ASV3425	Bacteria	Acidobacteriota	Acidobacteria_Gp16	Acidobacteria_Gp16	Acidobacteria_Gp16	Acidobacteria_Gp16
ASV3456	Bacteria	Acidobacteriota	Acidobacteria_Gp16	Acidobacteria_Gp16	Acidobacteria_Gp16	Acidobacteria_Gp16
ASV3462	Bacteria	Acidobacteriota	Acidobacteria_Gp16	Acidobacteria_Gp16	Acidobacteria_Gp16	Acidobacteria_Gp16
ASV3572	Bacteria	Acidobacteriota	Acidobacteria_Gp16	Acidobacteria_Gp16	Acidobacteria_Gp16	Acidobacteria_Gp16
ASV3598	Bacteria	Acidobacteriota	Acidobacteria_Gp16	Acidobacteria_Gp16	Acidobacteria_Gp16	Acidobacteria_Gp16
ASV3631	Bacteria	Acidobacteriota	Acidobacteria_Gp16	Acidobacteria_Gp16	Acidobacteria_Gp16	Acidobacteria_Gp16
ASV3641	Bacteria	Acidobacteriota	Acidobacteria_Gp16	Acidobacteria_Gp16	Acidobacteria_Gp16	Acidobacteria_Gp16
ASV3684	Bacteria	Acidobacteriota	Acidobacteria_Gp16	Acidobacteria_Gp16	Acidobacteria_Gp16	Acidobacteria_Gp16
ASV3709	Bacteria	Acidobacteriota	Acidobacteria_Gp16	Acidobacteria_Gp16	Acidobacteria_Gp16	Acidobacteria_Gp16
ASV3741	Bacteria	Acidobacteriota	Acidobacteria_Gp16	Acidobacteria_Gp16	Acidobacteria_Gp16	Acidobacteria_Gp16
ASV3830	Bacteria	Acidobacteriota	Acidobacteria_Gp16	Acidobacteria_Gp16	Acidobacteria_Gp16	Acidobacteria_Gp16
ASV3839	Bacteria	Acidobacteriota	Acidobacteria_Gp16	Acidobacteria_Gp16	Acidobacteria_Gp16	Acidobacteria_Gp16
ASV3928	Bacteria	Acidobacteriota	Acidobacteria_Gp16	Acidobacteria_Gp16	Acidobacteria_Gp16	Acidobacteria_Gp16
ASV3930	Bacteria	Acidobacteriota	Acidobacteria_Gp16	Acidobacteria_Gp16	Acidobacteria_Gp16	Acidobacteria_Gp16
ASV3968	Bacteria	Acidobacteriota	Acidobacteria_Gp16	Acidobacteria_Gp16	Acidobacteria_Gp16	Acidobacteria_Gp16
ASV4096	Bacteria	Acidobacteriota	Acidobacteria_Gp16	Acidobacteria_Gp16	Acidobacteria_Gp16	Acidobacteria_Gp16
ASV4099	Bacteria	Acidobacteriota	Acidobacteria_Gp16	Acidobacteria_Gp16	Acidobacteria_Gp16	Acidobacteria_Gp16
ASV4105	Bacteria	Acidobacteriota	Acidobacteria_Gp16	Acidobacteria_Gp16	Acidobacteria_Gp16	Acidobacteria_Gp16
ASV4149	Bacteria	Acidobacteriota	Acidobacteria_Gp16	Acidobacteria_Gp16	Acidobacteria_Gp16	Acidobacteria_Gp16
ASV4161	Bacteria	Acidobacteriota	Acidobacteria_Gp16	Acidobacteria_Gp16	Acidobacteria_Gp16	Acidobacteria_Gp16
ASV4219	Bacteria	Acidobacteriota	Acidobacteria_Gp16	Acidobacteria_Gp16	Acidobacteria_Gp16	Acidobacteria_Gp16
ASV4345	Bacteria	Acidobacteriota	Acidobacteria_Gp16	Acidobacteria_Gp16	Acidobacteria_Gp16	Acidobacteria_Gp16
ASV4561	Bacteria	Acidobacteriota	Acidobacteria_Gp16	Acidobacteria_Gp16	Acidobacteria_Gp16	Acidobacteria_Gp16
ASV4584	Bacteria	Acidobacteriota	Acidobacteria_Gp16	Acidobacteria_Gp16	Acidobacteria_Gp16	Acidobacteria_Gp16
ASV4617	Bacteria	Acidobacteriota	Acidobacteria_Gp16	Acidobacteria_Gp16	Acidobacteria_Gp16	Acidobacteria_Gp16
ASV4767	Bacteria	Acidobacteriota	Acidobacteria_Gp16	Acidobacteria_Gp16	Acidobacteria_Gp16	Acidobacteria_Gp16
ASV4816	Bacteria	Acidobacteriota	Acidobacteria_Gp16	Acidobacteria_Gp16	Acidobacteria_Gp16	Acidobacteria_Gp16
ASV4847	Bacteria	Acidobacteriota	Acidobacteria_Gp16	Acidobacteria_Gp16	Acidobacteria_Gp16	Acidobacteria_Gp16
ASV5051	Bacteria	Acidobacteriota	Acidobacteria_Gp16	Acidobacteria_Gp16	Acidobacteria_Gp16	Acidobacteria_Gp16
ASV5064	Bacteria	Acidobacteriota	Acidobacteria_Gp16	Acidobacteria_Gp16	Acidobacteria_Gp16	Acidobacteria_Gp16
ASV5134	Bacteria	Acidobacteriota	Acidobacteria_Gp16	Acidobacteria_Gp16	Acidobacteria_Gp16	Acidobacteria_Gp16
ASV5207	Bacteria	Acidobacteriota	Acidobacteria_Gp16	Acidobacteria_Gp16	Acidobacteria_Gp16	Acidobacteria_Gp16
ASV5318	Bacteria	Acidobacteriota	Acidobacteria_Gp16	Acidobacteria_Gp16	Acidobacteria_Gp16	Acidobacteria_Gp16
ASV5695	Bacteria	Acidobacteriota	Acidobacteria_Gp16	Acidobacteria_Gp16	Acidobacteria_Gp16	Acidobacteria_Gp16
ASV5708	Bacteria	Acidobacteriota	Acidobacteria_Gp16	Acidobacteria_Gp16	Acidobacteria_Gp16	Acidobacteria_Gp16
ASV5712	Bacteria	Acidobacteriota	Acidobacteria_Gp16	Acidobacteria_Gp16	Acidobacteria_Gp16	Acidobacteria_Gp16
ASV5750	Bacteria	Acidobacteriota	Acidobacteria_Gp16	Acidobacteria_Gp16	Acidobacteria_Gp16	Acidobacteria_Gp16
ASV5793	Bacteria	Acidobacteriota	Acidobacteria_Gp16	Acidobacteria_Gp16	Acidobacteria_Gp16	Acidobacteria_Gp16
ASV5889	Bacteria	Acidobacteriota	Acidobacteria_Gp16	Acidobacteria_Gp16	Acidobacteria_Gp16	Acidobacteria_Gp16
ASV6086	Bacteria	Acidobacteriota	Acidobacteria_Gp16	Acidobacteria_Gp16	Acidobacteria_Gp16	Acidobacteria_Gp16
ASV6218	Bacteria	Acidobacteriota	Acidobacteria_Gp16	Acidobacteria_Gp16	Acidobacteria_Gp16	Acidobacteria_Gp16
ASV6222	Bacteria	Acidobacteriota	Acidobacteria_Gp16	Acidobacteria_Gp16	Acidobacteria_Gp16	Acidobacteria_Gp16
ASV6227	Bacteria	Acidobacteriota	Acidobacteria_Gp16	Acidobacteria_Gp16	Acidobacteria_Gp16	Acidobacteria_Gp16
ASV6270	Bacteria	Acidobacteriota	Acidobacteria_Gp16	Acidobacteria_Gp16	Acidobacteria_Gp16	Acidobacteria_Gp16
ASV6341	Bacteria	Acidobacteriota	Acidobacteria_Gp16	Acidobacteria_Gp16	Acidobacteria_Gp16	Acidobacteria_Gp16
ASV6396	Bacteria	Acidobacteriota	Acidobacteria_Gp16	Acidobacteria_Gp16	Acidobacteria_Gp16	Acidobacteria_Gp16
ASV6535	Bacteria	Acidobacteriota	Acidobacteria_Gp16	Acidobacteria_Gp16	Acidobacteria_Gp16	Acidobacteria_Gp16
ASV6639	Bacteria	Acidobacteriota	Acidobacteria_Gp16	Acidobacteria_Gp16	Acidobacteria_Gp16	Acidobacteria_Gp16
ASV6823	Bacteria	Acidobacteriota	Acidobacteria_Gp16	Acidobacteria_Gp16	Acidobacteria_Gp16	Acidobacteria_Gp16
ASV6898	Bacteria	Acidobacteriota	Acidobacteria_Gp16	Acidobacteria_Gp16	Acidobacteria_Gp16	Acidobacteria_Gp16
ASV7029	Bacteria	Acidobacteriota	Acidobacteria_Gp16	Acidobacteria_Gp16	Acidobacteria_Gp16	Acidobacteria_Gp16
ASV7039	Bacteria	Acidobacteriota	Acidobacteria_Gp16	Acidobacteria_Gp16	Acidobacteria_Gp16	Acidobacteria_Gp16
ASV7261	Bacteria	Acidobacteriota	Acidobacteria_Gp16	Acidobacteria_Gp16	Acidobacteria_Gp16	Acidobacteria_Gp16
ASV7265	Bacteria	Acidobacteriota	Acidobacteria_Gp16	Acidobacteria_Gp16	Acidobacteria_Gp16	Acidobacteria_Gp16
ASV7270	Bacteria	Acidobacteriota	Acidobacteria_Gp16	Acidobacteria_Gp16	Acidobacteria_Gp16	Acidobacteria_Gp16
ASV7325	Bacteria	Acidobacteriota	Acidobacteria_Gp16	Acidobacteria_Gp16	Acidobacteria_Gp16	Acidobacteria_Gp16
ASV7390	Bacteria	Acidobacteriota	Acidobacteria_Gp16	Acidobacteria_Gp16	Acidobacteria_Gp16	Acidobacteria_Gp16
ASV7414	Bacteria	Acidobacteriota	Acidobacteria_Gp16	Acidobacteria_Gp16	Acidobacteria_Gp16	Acidobacteria_Gp16
ASV7519	Bacteria	Acidobacteriota	Acidobacteria_Gp16	Acidobacteria_Gp16	Acidobacteria_Gp16	Acidobacteria_Gp16
ASV7690	Bacteria	Acidobacteriota	Acidobacteria_Gp16	Acidobacteria_Gp16	Acidobacteria_Gp16	Acidobacteria_Gp16
ASV7728	Bacteria	Acidobacteriota	Acidobacteria_Gp16	Acidobacteria_Gp16	Acidobacteria_Gp16	Acidobacteria_Gp16
ASV7735	Bacteria	Acidobacteriota	Acidobacteria_Gp16	Acidobacteria_Gp16	Acidobacteria_Gp16	Acidobacteria_Gp16
ASV7773	Bacteria	Acidobacteriota	Acidobacteria_Gp16	Acidobacteria_Gp16	Acidobacteria_Gp16	Acidobacteria_Gp16
ASV7827	Bacteria	Acidobacteriota	Acidobacteria_Gp16	Acidobacteria_Gp16	Acidobacteria_Gp16	Acidobacteria_Gp16
ASV7886	Bacteria	Acidobacteriota	Acidobacteria_Gp16	Acidobacteria_Gp16	Acidobacteria_Gp16	Acidobacteria_Gp16
ASV8070	Bacteria	Acidobacteriota	Acidobacteria_Gp16	Acidobacteria_Gp16	Acidobacteria_Gp16	Acidobacteria_Gp16
ASV8093	Bacteria	Acidobacteriota	Acidobacteria_Gp16	Acidobacteria_Gp16	Acidobacteria_Gp16	Acidobacteria_Gp16
ASV8278	Bacteria	Acidobacteriota	Acidobacteria_Gp16	Acidobacteria_Gp16	Acidobacteria_Gp16	Acidobacteria_Gp16
ASV8355	Bacteria	Acidobacteriota	Acidobacteria_Gp16	Acidobacteria_Gp16	Acidobacteria_Gp16	Acidobacteria_Gp16
ASV8358	Bacteria	Acidobacteriota	Acidobacteria_Gp16	Acidobacteria_Gp16	Acidobacteria_Gp16	Acidobacteria_Gp16
ASV8375	Bacteria	Acidobacteriota	Acidobacteria_Gp16	Acidobacteria_Gp16	Acidobacteria_Gp16	Acidobacteria_Gp16
ASV8411	Bacteria	Acidobacteriota	Acidobacteria_Gp16	Acidobacteria_Gp16	Acidobacteria_Gp16	Acidobacteria_Gp16
ASV8421	Bacteria	Acidobacteriota	Acidobacteria_Gp16	Acidobacteria_Gp16	Acidobacteria_Gp16	Acidobacteria_Gp16
ASV8462	Bacteria	Acidobacteriota	Acidobacteria_Gp16	Acidobacteria_Gp16	Acidobacteria_Gp16	Acidobacteria_Gp16
ASV8522	Bacteria	Acidobacteriota	Acidobacteria_Gp16	Acidobacteria_Gp16	Acidobacteria_Gp16	Acidobacteria_Gp16
ASV8523	Bacteria	Acidobacteriota	Acidobacteria_Gp16	Acidobacteria_Gp16	Acidobacteria_Gp16	Acidobacteria_Gp16
ASV8541	Bacteria	Acidobacteriota	Acidobacteria_Gp16	Acidobacteria_Gp16	Acidobacteria_Gp16	Acidobacteria_Gp16
ASV8661	Bacteria	Acidobacteriota	Acidobacteria_Gp16	Acidobacteria_Gp16	Acidobacteria_Gp16	Acidobacteria_Gp16
ASV8671	Bacteria	Acidobacteriota	Acidobacteria_Gp16	Acidobacteria_Gp16	Acidobacteria_Gp16	Acidobacteria_Gp16
ASV8725	Bacteria	Acidobacteriota	Acidobacteria_Gp16	Acidobacteria_Gp16	Acidobacteria_Gp16	Acidobacteria_Gp16
ASV8758	Bacteria	Acidobacteriota	Acidobacteria_Gp16	Acidobacteria_Gp16	Acidobacteria_Gp16	Acidobacteria_Gp16
ASV8760	Bacteria	Acidobacteriota	Acidobacteria_Gp16	Acidobacteria_Gp16	Acidobacteria_Gp16	Acidobacteria_Gp16
ASV8885	Bacteria	Acidobacteriota	Acidobacteria_Gp16	Acidobacteria_Gp16	Acidobacteria_Gp16	Acidobacteria_Gp16
ASV8943	Bacteria	Acidobacteriota	Acidobacteria_Gp16	Acidobacteria_Gp16	Acidobacteria_Gp16	Acidobacteria_Gp16
ASV8982	Bacteria	Acidobacteriota	Acidobacteria_Gp16	Acidobacteria_Gp16	Acidobacteria_Gp16	Acidobacteria_Gp16
ASV8993	Bacteria	Acidobacteriota	Acidobacteria_Gp16	Acidobacteria_Gp16	Acidobacteria_Gp16	Acidobacteria_Gp16
ASV9083	Bacteria	Acidobacteriota	Acidobacteria_Gp16	Acidobacteria_Gp16	Acidobacteria_Gp16	Acidobacteria_Gp16
ASV9302	Bacteria	Acidobacteriota	Acidobacteria_Gp16	Acidobacteria_Gp16	Acidobacteria_Gp16	Acidobacteria_Gp16
ASV9559	Bacteria	Acidobacteriota	Acidobacteria_Gp16	Acidobacteria_Gp16	Acidobacteria_Gp16	Acidobacteria_Gp16
ASV9626	Bacteria	Acidobacteriota	Acidobacteria_Gp16	Acidobacteria_Gp16	Acidobacteria_Gp16	Acidobacteria_Gp16
ASV9894	Bacteria	Acidobacteriota	Acidobacteria_Gp16	Acidobacteria_Gp16	Acidobacteria_Gp16	Acidobacteria_Gp16
ASV9952	Bacteria	Acidobacteriota	Acidobacteria_Gp16	Acidobacteria_Gp16	Acidobacteria_Gp16	Acidobacteria_Gp16
ASV9964	Bacteria	Acidobacteriota	Acidobacteria_Gp16	Acidobacteria_Gp16	Acidobacteria_Gp16	Acidobacteria_Gp16
ASV10035	Bacteria	Acidobacteriota	Acidobacteria_Gp16	Acidobacteria_Gp16	Acidobacteria_Gp16	Acidobacteria_Gp16
ASV10073	Bacteria	Acidobacteriota	Acidobacteria_Gp16	Acidobacteria_Gp16	Acidobacteria_Gp16	Acidobacteria_Gp16
ASV10153	Bacteria	Acidobacteriota	Acidobacteria_Gp16	Acidobacteria_Gp16	Acidobacteria_Gp16	Acidobacteria_Gp16
ASV10614	Bacteria	Acidobacteriota	Acidobacteria_Gp16	Acidobacteria_Gp16	Acidobacteria_Gp16	Acidobacteria_Gp16
ASV10676	Bacteria	Acidobacteriota	Acidobacteria_Gp16	Acidobacteria_Gp16	Acidobacteria_Gp16	Acidobacteria_Gp16
ASV10745	Bacteria	Acidobacteriota	Acidobacteria_Gp16	Acidobacteria_Gp16	Acidobacteria_Gp16	Acidobacteria_Gp16
ASV10786	Bacteria	Acidobacteriota	Acidobacteria_Gp16	Acidobacteria_Gp16	Acidobacteria_Gp16	Acidobacteria_Gp16
ASV10867	Bacteria	Acidobacteriota	Acidobacteria_Gp16	Acidobacteria_Gp16	Acidobacteria_Gp16	Acidobacteria_Gp16
ASV10939	Bacteria	Acidobacteriota	Acidobacteria_Gp16	Acidobacteria_Gp16	Acidobacteria_Gp16	Acidobacteria_Gp16
ASV10952	Bacteria	Acidobacteriota	Acidobacteria_Gp16	Acidobacteria_Gp16	Acidobacteria_Gp16	Acidobacteria_Gp16
ASV10953	Bacteria	Acidobacteriota	Acidobacteria_Gp16	Acidobacteria_Gp16	Acidobacteria_Gp16	Acidobacteria_Gp16
ASV11488	Bacteria	Acidobacteriota	Acidobacteria_Gp16	Acidobacteria_Gp16	Acidobacteria_Gp16	Acidobacteria_Gp16
ASV11493	Bacteria	Acidobacteriota	Acidobacteria_Gp16	Acidobacteria_Gp16	Acidobacteria_Gp16	Acidobacteria_Gp16
ASV11550	Bacteria	Acidobacteriota	Acidobacteria_Gp16	Acidobacteria_Gp16	Acidobacteria_Gp16	Acidobacteria_Gp16
ASV11596	Bacteria	Acidobacteriota	Acidobacteria_Gp16	Acidobacteria_Gp16	Acidobacteria_Gp16	Acidobacteria_Gp16
ASV11777	Bacteria	Acidobacteriota	Acidobacteria_Gp16	Acidobacteria_Gp16	Acidobacteria_Gp16	Acidobacteria_Gp16
ASV12001	Bacteria	Acidobacteriota	Acidobacteria_Gp16	Acidobacteria_Gp16	Acidobacteria_Gp16	Acidobacteria_Gp16
ASV12290	Bacteria	Acidobacteriota	Acidobacteria_Gp16	Acidobacteria_Gp16	Acidobacteria_Gp16	Acidobacteria_Gp16
ASV12319	Bacteria	Acidobacteriota	Acidobacteria_Gp16	Acidobacteria_Gp16	Acidobacteria_Gp16	Acidobacteria_Gp16
ASV12360	Bacteria	Acidobacteriota	Acidobacteria_Gp16	Acidobacteria_Gp16	Acidobacteria_Gp16	Acidobacteria_Gp16
ASV12403	Bacteria	Acidobacteriota	Acidobacteria_Gp16	Acidobacteria_Gp16	Acidobacteria_Gp16	Acidobacteria_Gp16
ASV12493	Bacteria	Acidobacteriota	Acidobacteria_Gp16	Acidobacteria_Gp16	Acidobacteria_Gp16	Acidobacteria_Gp16
ASV12573	Bacteria	Acidobacteriota	Acidobacteria_Gp16	Acidobacteria_Gp16	Acidobacteria_Gp16	Acidobacteria_Gp16
ASV12581	Bacteria	Acidobacteriota	Acidobacteria_Gp16	Acidobacteria_Gp16	Acidobacteria_Gp16	Acidobacteria_Gp16
ASV12651	Bacteria	Acidobacteriota	Acidobacteria_Gp16	Acidobacteria_Gp16	Acidobacteria_Gp16	Acidobacteria_Gp16
ASV12791	Bacteria	Acidobacteriota	Acidobacteria_Gp16	Acidobacteria_Gp16	Acidobacteria_Gp16	Acidobacteria_Gp16
ASV12836	Bacteria	Acidobacteriota	Acidobacteria_Gp16	Acidobacteria_Gp16	Acidobacteria_Gp16	Acidobacteria_Gp16
ASV12858	Bacteria	Acidobacteriota	Acidobacteria_Gp16	Acidobacteria_Gp16	Acidobacteria_Gp16	Acidobacteria_Gp16
ASV12878	Bacteria	Acidobacteriota	Acidobacteria_Gp16	Acidobacteria_Gp16	Acidobacteria_Gp16	Acidobacteria_Gp16
ASV13204	Bacteria	Acidobacteriota	Acidobacteria_Gp16	Acidobacteria_Gp16	Acidobacteria_Gp16	Acidobacteria_Gp16
ASV13243	Bacteria	Acidobacteriota	Acidobacteria_Gp16	Acidobacteria_Gp16	Acidobacteria_Gp16	Acidobacteria_Gp16
ASV13389	Bacteria	Acidobacteriota	Acidobacteria_Gp16	Acidobacteria_Gp16	Acidobacteria_Gp16	Acidobacteria_Gp16
ASV13474	Bacteria	Acidobacteriota	Acidobacteria_Gp16	Acidobacteria_Gp16	Acidobacteria_Gp16	Acidobacteria_Gp16
ASV13501	Bacteria	Acidobacteriota	Acidobacteria_Gp16	Acidobacteria_Gp16	Acidobacteria_Gp16	Acidobacteria_Gp16
ASV13732	Bacteria	Acidobacteriota	Acidobacteria_Gp16	Acidobacteria_Gp16	Acidobacteria_Gp16	Acidobacteria_Gp16
ASV13769	Bacteria	Acidobacteriota	Acidobacteria_Gp16	Acidobacteria_Gp16	Acidobacteria_Gp16	Acidobacteria_Gp16
ASV13785	Bacteria	Acidobacteriota	Acidobacteria_Gp16	Acidobacteria_Gp16	Acidobacteria_Gp16	Acidobacteria_Gp16
ASV13865	Bacteria	Acidobacteriota	Acidobacteria_Gp16	Acidobacteria_Gp16	Acidobacteria_Gp16	Acidobacteria_Gp16
ASV13869	Bacteria	Acidobacteriota	Acidobacteria_Gp16	Acidobacteria_Gp16	Acidobacteria_Gp16	Acidobacteria_Gp16
ASV13958	Bacteria	Acidobacteriota	Acidobacteria_Gp16	Acidobacteria_Gp16	Acidobacteria_Gp16	Acidobacteria_Gp16
ASV14068	Bacteria	Acidobacteriota	Acidobacteria_Gp16	Acidobacteria_Gp16	Acidobacteria_Gp16	Acidobacteria_Gp16
ASV14270	Bacteria	Acidobacteriota	Acidobacteria_Gp16	Acidobacteria_Gp16	Acidobacteria_Gp16	Acidobacteria_Gp16
ASV14352	Bacteria	Acidobacteriota	Acidobacteria_Gp16	Acidobacteria_Gp16	Acidobacteria_Gp16	Acidobacteria_Gp16
ASV14419	Bacteria	Acidobacteriota	Acidobacteria_Gp16	Acidobacteria_Gp16	Acidobacteria_Gp16	Acidobacteria_Gp16
ASV14478	Bacteria	Acidobacteriota	Acidobacteria_Gp16	Acidobacteria_Gp16	Acidobacteria_Gp16	Acidobacteria_Gp16
ASV14553	Bacteria	Acidobacteriota	Acidobacteria_Gp16	Acidobacteria_Gp16	Acidobacteria_Gp16	Acidobacteria_Gp16
ASV14628	Bacteria	Acidobacteriota	Acidobacteria_Gp16	Acidobacteria_Gp16	Acidobacteria_Gp16	Acidobacteria_Gp16
ASV14640	Bacteria	Acidobacteriota	Acidobacteria_Gp16	Acidobacteria_Gp16	Acidobacteria_Gp16	Acidobacteria_Gp16
ASV14791	Bacteria	Acidobacteriota	Acidobacteria_Gp16	Acidobacteria_Gp16	Acidobacteria_Gp16	Acidobacteria_Gp16
ASV15033	Bacteria	Acidobacteriota	Acidobacteria_Gp16	Acidobacteria_Gp16	Acidobacteria_Gp16	Acidobacteria_Gp16
ASV15039	Bacteria	Acidobacteriota	Acidobacteria_Gp16	Acidobacteria_Gp16	Acidobacteria_Gp16	Acidobacteria_Gp16
ASV15227	Bacteria	Acidobacteriota	Acidobacteria_Gp16	Acidobacteria_Gp16	Acidobacteria_Gp16	Acidobacteria_Gp16
ASV15307	Bacteria	Acidobacteriota	Acidobacteria_Gp16	Acidobacteria_Gp16	Acidobacteria_Gp16	Acidobacteria_Gp16
ASV15401	Bacteria	Acidobacteriota	Acidobacteria_Gp16	Acidobacteria_Gp16	Acidobacteria_Gp16	Acidobacteria_Gp16
ASV15409	Bacteria	Acidobacteriota	Acidobacteria_Gp16	Acidobacteria_Gp16	Acidobacteria_Gp16	Acidobacteria_Gp16
ASV15526	Bacteria	Acidobacteriota	Acidobacteria_Gp16	Acidobacteria_Gp16	Acidobacteria_Gp16	Acidobacteria_Gp16
ASV15546	Bacteria	Acidobacteriota	Acidobacteria_Gp16	Acidobacteria_Gp16	Acidobacteria_Gp16	Acidobacteria_Gp16
ASV15790	Bacteria	Acidobacteriota	Acidobacteria_Gp16	Acidobacteria_Gp16	Acidobacteria_Gp16	Acidobacteria_Gp16
ASV15979	Bacteria	Acidobacteriota	Acidobacteria_Gp16	Acidobacteria_Gp16	Acidobacteria_Gp16	Acidobacteria_Gp16
ASV15984	Bacteria	Acidobacteriota	Acidobacteria_Gp16	Acidobacteria_Gp16	Acidobacteria_Gp16	Acidobacteria_Gp16
ASV16091	Bacteria	Acidobacteriota	Acidobacteria_Gp16	Acidobacteria_Gp16	Acidobacteria_Gp16	Acidobacteria_Gp16
ASV16095	Bacteria	Acidobacteriota	Acidobacteria_Gp16	Acidobacteria_Gp16	Acidobacteria_Gp16	Acidobacteria_Gp16
ASV16123	Bacteria	Acidobacteriota	Acidobacteria_Gp16	Acidobacteria_Gp16	Acidobacteria_Gp16	Acidobacteria_Gp16
ASV16259	Bacteria	Acidobacteriota	Acidobacteria_Gp16	Acidobacteria_Gp16	Acidobacteria_Gp16	Acidobacteria_Gp16
ASV16411	Bacteria	Acidobacteriota	Acidobacteria_Gp16	Acidobacteria_Gp16	Acidobacteria_Gp16	Acidobacteria_Gp16
ASV16459	Bacteria	Acidobacteriota	Acidobacteria_Gp16	Acidobacteria_Gp16	Acidobacteria_Gp16	Acidobacteria_Gp16
ASV16692	Bacteria	Acidobacteriota	Acidobacteria_Gp16	Acidobacteria_Gp16	Acidobacteria_Gp16	Acidobacteria_Gp16
ASV16853	Bacteria	Acidobacteriota	Acidobacteria_Gp16	Acidobacteria_Gp16	Acidobacteria_Gp16	Acidobacteria_Gp16
ASV16860	Bacteria	Acidobacteriota	Acidobacteria_Gp16	Acidobacteria_Gp16	Acidobacteria_Gp16	Acidobacteria_Gp16
ASV16878	Bacteria	Acidobacteriota	Acidobacteria_Gp16	Acidobacteria_Gp16	Acidobacteria_Gp16	Acidobacteria_Gp16
ASV17013	Bacteria	Acidobacteriota	Acidobacteria_Gp16	Acidobacteria_Gp16	Acidobacteria_Gp16	Acidobacteria_Gp16
ASV17074	Bacteria	Acidobacteriota	Acidobacteria_Gp16	Acidobacteria_Gp16	Acidobacteria_Gp16	Acidobacteria_Gp16
ASV17384	Bacteria	Acidobacteriota	Acidobacteria_Gp16	Acidobacteria_Gp16	Acidobacteria_Gp16	Acidobacteria_Gp16
ASV17707	Bacteria	Acidobacteriota	Acidobacteria_Gp16	Acidobacteria_Gp16	Acidobacteria_Gp16	Acidobacteria_Gp16
ASV17904	Bacteria	Acidobacteriota	Acidobacteria_Gp16	Acidobacteria_Gp16	Acidobacteria_Gp16	Acidobacteria_Gp16
ASV17930	Bacteria	Acidobacteriota	Acidobacteria_Gp16	Acidobacteria_Gp16	Acidobacteria_Gp16	Acidobacteria_Gp16
ASV18265	Bacteria	Acidobacteriota	Acidobacteria_Gp16	Acidobacteria_Gp16	Acidobacteria_Gp16	Acidobacteria_Gp16
ASV18411	Bacteria	Acidobacteriota	Acidobacteria_Gp16	Acidobacteria_Gp16	Acidobacteria_Gp16	Acidobacteria_Gp16
ASV18957	Bacteria	Acidobacteriota	Acidobacteria_Gp16	Acidobacteria_Gp16	Acidobacteria_Gp16	Acidobacteria_Gp16
ASV18992	Bacteria	Acidobacteriota	Acidobacteria_Gp16	Acidobacteria_Gp16	Acidobacteria_Gp16	Acidobacteria_Gp16
ASV19016	Bacteria	Acidobacteriota	Acidobacteria_Gp16	Acidobacteria_Gp16	Acidobacteria_Gp16	Acidobacteria_Gp16
ASV19156	Bacteria	Acidobacteriota	Acidobacteria_Gp16	Acidobacteria_Gp16	Acidobacteria_Gp16	Acidobacteria_Gp16
ASV19167	Bacteria	Acidobacteriota	Acidobacteria_Gp16	Acidobacteria_Gp16	Acidobacteria_Gp16	Acidobacteria_Gp16
ASV19732	Bacteria	Acidobacteriota	Acidobacteria_Gp16	Acidobacteria_Gp16	Acidobacteria_Gp16	Acidobacteria_Gp16
ASV19782	Bacteria	Acidobacteriota	Acidobacteria_Gp16	Acidobacteria_Gp16	Acidobacteria_Gp16	Acidobacteria_Gp16
ASV20144	Bacteria	Acidobacteriota	Acidobacteria_Gp16	Acidobacteria_Gp16	Acidobacteria_Gp16	Acidobacteria_Gp16
ASV20970	Bacteria	Acidobacteriota	Acidobacteria_Gp16	Acidobacteria_Gp16	Acidobacteria_Gp16	Acidobacteria_Gp16
ASV21176	Bacteria	Acidobacteriota	Acidobacteria_Gp16	Acidobacteria_Gp16	Acidobacteria_Gp16	Acidobacteria_Gp16
ASV21410	Bacteria	Acidobacteriota	Acidobacteria_Gp16	Acidobacteria_Gp16	Acidobacteria_Gp16	Acidobacteria_Gp16
ASV21658	Bacteria	Acidobacteriota	Acidobacteria_Gp16	Acidobacteria_Gp16	Acidobacteria_Gp16	Acidobacteria_Gp16
ASV21713	Bacteria	Acidobacteriota	Acidobacteria_Gp16	Acidobacteria_Gp16	Acidobacteria_Gp16	Acidobacteria_Gp16
ASV22144	Bacteria	Acidobacteriota	Acidobacteria_Gp16	Acidobacteria_Gp16	Acidobacteria_Gp16	Acidobacteria_Gp16
ASV22152	Bacteria	Acidobacteriota	Acidobacteria_Gp16	Acidobacteria_Gp16	Acidobacteria_Gp16	Acidobacteria_Gp16
ASV22235	Bacteria	Acidobacteriota	Acidobacteria_Gp16	Acidobacteria_Gp16	Acidobacteria_Gp16	Acidobacteria_Gp16
ASV22255	Bacteria	Acidobacteriota	Acidobacteria_Gp16	Acidobacteria_Gp16	Acidobacteria_Gp16	Acidobacteria_Gp16
ASV22280	Bacteria	Acidobacteriota	Acidobacteria_Gp16	Acidobacteria_Gp16	Acidobacteria_Gp16	Acidobacteria_Gp16
ASV22353	Bacteria	Acidobacteriota	Acidobacteria_Gp16	Acidobacteria_Gp16	Acidobacteria_Gp16	Acidobacteria_Gp16
ASV22454	Bacteria	Acidobacteriota	Acidobacteria_Gp16	Acidobacteria_Gp16	Acidobacteria_Gp16	Acidobacteria_Gp16
ASV22670	Bacteria	Acidobacteriota	Acidobacteria_Gp16	Acidobacteria_Gp16	Acidobacteria_Gp16	Acidobacteria_Gp16
ASV22837	Bacteria	Acidobacteriota	Acidobacteria_Gp16	Acidobacteria_Gp16	Acidobacteria_Gp16	Acidobacteria_Gp16
ASV23031	Bacteria	Acidobacteriota	Acidobacteria_Gp16	Acidobacteria_Gp16	Acidobacteria_Gp16	Acidobacteria_Gp16
ASV23181	Bacteria	Acidobacteriota	Acidobacteria_Gp16	Acidobacteria_Gp16	Acidobacteria_Gp16	Acidobacteria_Gp16
ASV23195	Bacteria	Acidobacteriota	Acidobacteria_Gp16	Acidobacteria_Gp16	Acidobacteria_Gp16	Acidobacteria_Gp16
ASV23418	Bacteria	Acidobacteriota	Acidobacteria_Gp16	Acidobacteria_Gp16	Acidobacteria_Gp16	Acidobacteria_Gp16
ASV23421	Bacteria	Acidobacteriota	Acidobacteria_Gp16	Acidobacteria_Gp16	Acidobacteria_Gp16	Acidobacteria_Gp16
ASV23492	Bacteria	Acidobacteriota	Acidobacteria_Gp16	Acidobacteria_Gp16	Acidobacteria_Gp16	Acidobacteria_Gp16
ASV23545	Bacteria	Acidobacteriota	Acidobacteria_Gp16	Acidobacteria_Gp16	Acidobacteria_Gp16	Acidobacteria_Gp16
ASV23615	Bacteria	Acidobacteriota	Acidobacteria_Gp16	Acidobacteria_Gp16	Acidobacteria_Gp16	Acidobacteria_Gp16
ASV23817	Bacteria	Acidobacteriota	Acidobacteria_Gp16	Acidobacteria_Gp16	Acidobacteria_Gp16	Acidobacteria_Gp16
ASV23843	Bacteria	Acidobacteriota	Acidobacteria_Gp16	Acidobacteria_Gp16	Acidobacteria_Gp16	Acidobacteria_Gp16
ASV24140	Bacteria	Acidobacteriota	Acidobacteria_Gp16	Acidobacteria_Gp16	Acidobacteria_Gp16	Acidobacteria_Gp16
ASV24285	Bacteria	Acidobacteriota	Acidobacteria_Gp16	Acidobacteria_Gp16	Acidobacteria_Gp16	Acidobacteria_Gp16
ASV24388	Bacteria	Acidobacteriota	Acidobacteria_Gp16	Acidobacteria_Gp16	Acidobacteria_Gp16	Acidobacteria_Gp16
ASV24419	Bacteria	Acidobacteriota	Acidobacteria_Gp16	Acidobacteria_Gp16	Acidobacteria_Gp16	Acidobacteria_Gp16
ASV24657	Bacteria	Acidobacteriota	Acidobacteria_Gp16	Acidobacteria_Gp16	Acidobacteria_Gp16	Acidobacteria_Gp16
ASV24764	Bacteria	Acidobacteriota	Acidobacteria_Gp16	Acidobacteria_Gp16	Acidobacteria_Gp16	Acidobacteria_Gp16
ASV25168	Bacteria	Acidobacteriota	Acidobacteria_Gp16	Acidobacteria_Gp16	Acidobacteria_Gp16	Acidobacteria_Gp16
ASV25329	Bacteria	Acidobacteriota	Acidobacteria_Gp16	Acidobacteria_Gp16	Acidobacteria_Gp16	Acidobacteria_Gp16
ASV25435	Bacteria	Acidobacteriota	Acidobacteria_Gp16	Acidobacteria_Gp16	Acidobacteria_Gp16	Acidobacteria_Gp16
ASV25633	Bacteria	Acidobacteriota	Acidobacteria_Gp16	Acidobacteria_Gp16	Acidobacteria_Gp16	Acidobacteria_Gp16
ASV25812	Bacteria	Acidobacteriota	Acidobacteria_Gp16	Acidobacteria_Gp16	Acidobacteria_Gp16	Acidobacteria_Gp16
ASV26065	Bacteria	Acidobacteriota	Acidobacteria_Gp16	Acidobacteria_Gp16	Acidobacteria_Gp16	Acidobacteria_Gp16
ASV26072	Bacteria	Acidobacteriota	Acidobacteria_Gp16	Acidobacteria_Gp16	Acidobacteria_Gp16	Acidobacteria_Gp16
ASV26372	Bacteria	Acidobacteriota	Acidobacteria_Gp16	Acidobacteria_Gp16	Acidobacteria_Gp16	Acidobacteria_Gp16
ASV26717	Bacteria	Acidobacteriota	Acidobacteria_Gp16	Acidobacteria_Gp16	Acidobacteria_Gp16	Acidobacteria_Gp16
ASV26879	Bacteria	Acidobacteriota	Acidobacteria_Gp16	Acidobacteria_Gp16	Acidobacteria_Gp16	Acidobacteria_Gp16
ASV27072	Bacteria	Acidobacteriota	Acidobacteria_Gp16	Acidobacteria_Gp16	Acidobacteria_Gp16	Acidobacteria_Gp16
ASV27096	Bacteria	Acidobacteriota	Acidobacteria_Gp16	Acidobacteria_Gp16	Acidobacteria_Gp16	Acidobacteria_Gp16
ASV27247	Bacteria	Acidobacteriota	Acidobacteria_Gp16	Acidobacteria_Gp16	Acidobacteria_Gp16	Acidobacteria_Gp16
ASV27603	Bacteria	Acidobacteriota	Acidobacteria_Gp16	Acidobacteria_Gp16	Acidobacteria_Gp16	Acidobacteria_Gp16
ASV27642	Bacteria	Acidobacteriota	Acidobacteria_Gp16	Acidobacteria_Gp16	Acidobacteria_Gp16	Acidobacteria_Gp16
ASV27894	Bacteria	Acidobacteriota	Acidobacteria_Gp16	Acidobacteria_Gp16	Acidobacteria_Gp16	Acidobacteria_Gp16
ASV27962	Bacteria	Acidobacteriota	Acidobacteria_Gp16	Acidobacteria_Gp16	Acidobacteria_Gp16	Acidobacteria_Gp16
ASV28431	Bacteria	Acidobacteriota	Acidobacteria_Gp16	Acidobacteria_Gp16	Acidobacteria_Gp16	Acidobacteria_Gp16
ASV28487	Bacteria	Acidobacteriota	Acidobacteria_Gp16	Acidobacteria_Gp16	Acidobacteria_Gp16	Acidobacteria_Gp16
ASV28548	Bacteria	Acidobacteriota	Acidobacteria_Gp16	Acidobacteria_Gp16	Acidobacteria_Gp16	Acidobacteria_Gp16
ASV28965	Bacteria	Acidobacteriota	Acidobacteria_Gp16	Acidobacteria_Gp16	Acidobacteria_Gp16	Acidobacteria_Gp16
ASV29481	Bacteria	Acidobacteriota	Acidobacteria_Gp16	Acidobacteria_Gp16	Acidobacteria_Gp16	Acidobacteria_Gp16
ASV29803	Bacteria	Acidobacteriota	Acidobacteria_Gp16	Acidobacteria_Gp16	Acidobacteria_Gp16	Acidobacteria_Gp16
ASV30117	Bacteria	Acidobacteriota	Acidobacteria_Gp16	Acidobacteria_Gp16	Acidobacteria_Gp16	Acidobacteria_Gp16
ASV30361	Bacteria	Acidobacteriota	Acidobacteria_Gp16	Acidobacteria_Gp16	Acidobacteria_Gp16	Acidobacteria_Gp16
ASV30395	Bacteria	Acidobacteriota	Acidobacteria_Gp16	Acidobacteria_Gp16	Acidobacteria_Gp16	Acidobacteria_Gp16
ASV30403	Bacteria	Acidobacteriota	Acidobacteria_Gp16	Acidobacteria_Gp16	Acidobacteria_Gp16	Acidobacteria_Gp16
ASV30708	Bacteria	Acidobacteriota	Acidobacteria_Gp16	Acidobacteria_Gp16	Acidobacteria_Gp16	Acidobacteria_Gp16
ASV31131	Bacteria	Acidobacteriota	Acidobacteria_Gp16	Acidobacteria_Gp16	Acidobacteria_Gp16	Acidobacteria_Gp16
ASV31579	Bacteria	Acidobacteriota	Acidobacteria_Gp16	Acidobacteria_Gp16	Acidobacteria_Gp16	Acidobacteria_Gp16
ASV32708	Bacteria	Acidobacteriota	Acidobacteria_Gp16	Acidobacteria_Gp16	Acidobacteria_Gp16	Acidobacteria_Gp16
ASV33435	Bacteria	Acidobacteriota	Acidobacteria_Gp16	Acidobacteria_Gp16	Acidobacteria_Gp16	Acidobacteria_Gp16
ASV33540	Bacteria	Acidobacteriota	Acidobacteria_Gp16	Acidobacteria_Gp16	Acidobacteria_Gp16	Acidobacteria_Gp16
ASV33800	Bacteria	Acidobacteriota	Acidobacteria_Gp16	Acidobacteria_Gp16	Acidobacteria_Gp16	Acidobacteria_Gp16
ASV35319	Bacteria	Acidobacteriota	Acidobacteria_Gp16	Acidobacteria_Gp16	Acidobacteria_Gp16	Acidobacteria_Gp16
ASV35893	Bacteria	Acidobacteriota	Acidobacteria_Gp16	Acidobacteria_Gp16	Acidobacteria_Gp16	Acidobacteria_Gp16
ASV36292	Bacteria	Acidobacteriota	Acidobacteria_Gp16	Acidobacteria_Gp16	Acidobacteria_Gp16	Acidobacteria_Gp16
ASV36676	Bacteria	Acidobacteriota	Acidobacteria_Gp16	Acidobacteria_Gp16	Acidobacteria_Gp16	Acidobacteria_Gp16
ASV38246	Bacteria	Acidobacteriota	Acidobacteria_Gp16	Acidobacteria_Gp16	Acidobacteria_Gp16	Acidobacteria_Gp16
ASV38255	Bacteria	Acidobacteriota	Acidobacteria_Gp16	Acidobacteria_Gp16	Acidobacteria_Gp16	Acidobacteria_Gp16
ASV38268	Bacteria	Acidobacteriota	Acidobacteria_Gp16	Acidobacteria_Gp16	Acidobacteria_Gp16	Acidobacteria_Gp16
ASV38286	Bacteria	Acidobacteriota	Acidobacteria_Gp16	Acidobacteria_Gp16	Acidobacteria_Gp16	Acidobacteria_Gp16
ASV39163	Bacteria	Acidobacteriota	Acidobacteria_Gp16	Acidobacteria_Gp16	Acidobacteria_Gp16	Acidobacteria_Gp16
ASV40676	Bacteria	Acidobacteriota	Acidobacteria_Gp16	Acidobacteria_Gp16	Acidobacteria_Gp16	Acidobacteria_Gp16
ASV42281	Bacteria	Acidobacteriota	Acidobacteria_Gp16	Acidobacteria_Gp16	Acidobacteria_Gp16	Acidobacteria_Gp16
ASV42299	Bacteria	Acidobacteriota	Acidobacteria_Gp16	Acidobacteria_Gp16	Acidobacteria_Gp16	Acidobacteria_Gp16
ASV43173	Bacteria	Acidobacteriota	Acidobacteria_Gp16	Acidobacteria_Gp16	Acidobacteria_Gp16	Acidobacteria_Gp16
ASV45017	Bacteria	Acidobacteriota	Acidobacteria_Gp16	Acidobacteria_Gp16	Acidobacteria_Gp16	Acidobacteria_Gp16
ASV45340	Bacteria	Acidobacteriota	Acidobacteria_Gp16	Acidobacteria_Gp16	Acidobacteria_Gp16	Acidobacteria_Gp16
ASV45600	Bacteria	Acidobacteriota	Acidobacteria_Gp16	Acidobacteria_Gp16	Acidobacteria_Gp16	Acidobacteria_Gp16
ASV47670	Bacteria	Acidobacteriota	Acidobacteria_Gp16	Acidobacteria_Gp16	Acidobacteria_Gp16	Acidobacteria_Gp16
ASV47758	Bacteria	Acidobacteriota	Acidobacteria_Gp16	Acidobacteria_Gp16	Acidobacteria_Gp16	Acidobacteria_Gp16
ASV48214	Bacteria	Acidobacteriota	Acidobacteria_Gp16	Acidobacteria_Gp16	Acidobacteria_Gp16	Acidobacteria_Gp16
ASV48821	Bacteria	Acidobacteriota	Acidobacteria_Gp16	Acidobacteria_Gp16	Acidobacteria_Gp16	Acidobacteria_Gp16
ASV49636	Bacteria	Acidobacteriota	Acidobacteria_Gp16	Acidobacteria_Gp16	Acidobacteria_Gp16	Acidobacteria_Gp16
ASV50396	Bacteria	Acidobacteriota	Acidobacteria_Gp16	Acidobacteria_Gp16	Acidobacteria_Gp16	Acidobacteria_Gp16
ASV51736	Bacteria	Acidobacteriota	Acidobacteria_Gp16	Acidobacteria_Gp16	Acidobacteria_Gp16	Acidobacteria_Gp16
ASV55398	Bacteria	Acidobacteriota	Acidobacteria_Gp16	Acidobacteria_Gp16	Acidobacteria_Gp16	Acidobacteria_Gp16
ASV71	Bacteria	Acidobacteriota	Acidobacteria_Gp17	Acidobacteria_Gp17	Acidobacteria_Gp17	Acidobacteria_Gp17
ASV96	Bacteria	Acidobacteriota	Acidobacteria_Gp17	Acidobacteria_Gp17	Acidobacteria_Gp17	Acidobacteria_Gp17
ASV112	Bacteria	Acidobacteriota	Acidobacteria_Gp17	Acidobacteria_Gp17	Acidobacteria_Gp17	Acidobacteria_Gp17
ASV128	Bacteria	Acidobacteriota	Acidobacteria_Gp17	Acidobacteria_Gp17	Acidobacteria_Gp17	Acidobacteria_Gp17
ASV155	Bacteria	Acidobacteriota	Acidobacteria_Gp17	Acidobacteria_Gp17	Acidobacteria_Gp17	Acidobacteria_Gp17
ASV172	Bacteria	Acidobacteriota	Acidobacteria_Gp17	Acidobacteria_Gp17	Acidobacteria_Gp17	Acidobacteria_Gp17
ASV232	Bacteria	Acidobacteriota	Acidobacteria_Gp17	Acidobacteria_Gp17	Acidobacteria_Gp17	Acidobacteria_Gp17
ASV268	Bacteria	Acidobacteriota	Acidobacteria_Gp17	Acidobacteria_Gp17	Acidobacteria_Gp17	Acidobacteria_Gp17
ASV269	Bacteria	Acidobacteriota	Acidobacteria_Gp17	Acidobacteria_Gp17	Acidobacteria_Gp17	Acidobacteria_Gp17
ASV303	Bacteria	Acidobacteriota	Acidobacteria_Gp17	Acidobacteria_Gp17	Acidobacteria_Gp17	Acidobacteria_Gp17
ASV319	Bacteria	Acidobacteriota	Acidobacteria_Gp17	Acidobacteria_Gp17	Acidobacteria_Gp17	Acidobacteria_Gp17
ASV337	Bacteria	Acidobacteriota	Acidobacteria_Gp17	Acidobacteria_Gp17	Acidobacteria_Gp17	Acidobacteria_Gp17
ASV358	Bacteria	Acidobacteriota	Acidobacteria_Gp17	Acidobacteria_Gp17	Acidobacteria_Gp17	Acidobacteria_Gp17
ASV366	Bacteria	Acidobacteriota	Acidobacteria_Gp17	Acidobacteria_Gp17	Acidobacteria_Gp17	Acidobacteria_Gp17
ASV414	Bacteria	Acidobacteriota	Acidobacteria_Gp17	Acidobacteria_Gp17	Acidobacteria_Gp17	Acidobacteria_Gp17
ASV448	Bacteria	Acidobacteriota	Acidobacteria_Gp17	Acidobacteria_Gp17	Acidobacteria_Gp17	Acidobacteria_Gp17
ASV456	Bacteria	Acidobacteriota	Acidobacteria_Gp17	Acidobacteria_Gp17	Acidobacteria_Gp17	Acidobacteria_Gp17
ASV618	Bacteria	Acidobacteriota	Acidobacteria_Gp17	Acidobacteria_Gp17	Acidobacteria_Gp17	Acidobacteria_Gp17
ASV715	Bacteria	Acidobacteriota	Acidobacteria_Gp17	Acidobacteria_Gp17	Acidobacteria_Gp17	Acidobacteria_Gp17
ASV731	Bacteria	Acidobacteriota	Acidobacteria_Gp17	Acidobacteria_Gp17	Acidobacteria_Gp17	Acidobacteria_Gp17
ASV760	Bacteria	Acidobacteriota	Acidobacteria_Gp17	Acidobacteria_Gp17	Acidobacteria_Gp17	Acidobacteria_Gp17
ASV768	Bacteria	Acidobacteriota	Acidobacteria_Gp17	Acidobacteria_Gp17	Acidobacteria_Gp17	Acidobacteria_Gp17
ASV788	Bacteria	Acidobacteriota	Acidobacteria_Gp17	Acidobacteria_Gp17	Acidobacteria_Gp17	Acidobacteria_Gp17
ASV850	Bacteria	Acidobacteriota	Acidobacteria_Gp17	Acidobacteria_Gp17	Acidobacteria_Gp17	Acidobacteria_Gp17
ASV910	Bacteria	Acidobacteriota	Acidobacteria_Gp17	Acidobacteria_Gp17	Acidobacteria_Gp17	Acidobacteria_Gp17
ASV920	Bacteria	Acidobacteriota	Acidobacteria_Gp17	Acidobacteria_Gp17	Acidobacteria_Gp17	Acidobacteria_Gp17
ASV927	Bacteria	Acidobacteriota	Acidobacteria_Gp17	Acidobacteria_Gp17	Acidobacteria_Gp17	Acidobacteria_Gp17
ASV946	Bacteria	Acidobacteriota	Acidobacteria_Gp17	Acidobacteria_Gp17	Acidobacteria_Gp17	Acidobacteria_Gp17
ASV951	Bacteria	Acidobacteriota	Acidobacteria_Gp17	Acidobacteria_Gp17	Acidobacteria_Gp17	Acidobacteria_Gp17
ASV997	Bacteria	Acidobacteriota	Acidobacteria_Gp17	Acidobacteria_Gp17	Acidobacteria_Gp17	Acidobacteria_Gp17
ASV1061	Bacteria	Acidobacteriota	Acidobacteria_Gp17	Acidobacteria_Gp17	Acidobacteria_Gp17	Acidobacteria_Gp17
ASV1068	Bacteria	Acidobacteriota	Acidobacteria_Gp17	Acidobacteria_Gp17	Acidobacteria_Gp17	Acidobacteria_Gp17
ASV1082	Bacteria	Acidobacteriota	Acidobacteria_Gp17	Acidobacteria_Gp17	Acidobacteria_Gp17	Acidobacteria_Gp17
ASV1088	Bacteria	Acidobacteriota	Acidobacteria_Gp17	Acidobacteria_Gp17	Acidobacteria_Gp17	Acidobacteria_Gp17
ASV1171	Bacteria	Acidobacteriota	Acidobacteria_Gp17	Acidobacteria_Gp17	Acidobacteria_Gp17	Acidobacteria_Gp17
ASV1209	Bacteria	Acidobacteriota	Acidobacteria_Gp17	Acidobacteria_Gp17	Acidobacteria_Gp17	Acidobacteria_Gp17
ASV1224	Bacteria	Acidobacteriota	Acidobacteria_Gp17	Acidobacteria_Gp17	Acidobacteria_Gp17	Acidobacteria_Gp17
ASV1227	Bacteria	Acidobacteriota	Acidobacteria_Gp17	Acidobacteria_Gp17	Acidobacteria_Gp17	Acidobacteria_Gp17
ASV1256	Bacteria	Acidobacteriota	Acidobacteria_Gp17	Acidobacteria_Gp17	Acidobacteria_Gp17	Acidobacteria_Gp17
ASV1368	Bacteria	Acidobacteriota	Acidobacteria_Gp17	Acidobacteria_Gp17	Acidobacteria_Gp17	Acidobacteria_Gp17
ASV1383	Bacteria	Acidobacteriota	Acidobacteria_Gp17	Acidobacteria_Gp17	Acidobacteria_Gp17	Acidobacteria_Gp17
ASV1397	Bacteria	Acidobacteriota	Acidobacteria_Gp17	Acidobacteria_Gp17	Acidobacteria_Gp17	Acidobacteria_Gp17
ASV1403	Bacteria	Acidobacteriota	Acidobacteria_Gp17	Acidobacteria_Gp17	Acidobacteria_Gp17	Acidobacteria_Gp17
ASV1482	Bacteria	Acidobacteriota	Acidobacteria_Gp17	Acidobacteria_Gp17	Acidobacteria_Gp17	Acidobacteria_Gp17
ASV1513	Bacteria	Acidobacteriota	Acidobacteria_Gp17	Acidobacteria_Gp17	Acidobacteria_Gp17	Acidobacteria_Gp17
ASV1520	Bacteria	Acidobacteriota	Acidobacteria_Gp17	Acidobacteria_Gp17	Acidobacteria_Gp17	Acidobacteria_Gp17
ASV1599	Bacteria	Acidobacteriota	Acidobacteria_Gp17	Acidobacteria_Gp17	Acidobacteria_Gp17	Acidobacteria_Gp17
ASV1719	Bacteria	Acidobacteriota	Acidobacteria_Gp17	Acidobacteria_Gp17	Acidobacteria_Gp17	Acidobacteria_Gp17
ASV1769	Bacteria	Acidobacteriota	Acidobacteria_Gp17	Acidobacteria_Gp17	Acidobacteria_Gp17	Acidobacteria_Gp17
ASV1865	Bacteria	Acidobacteriota	Acidobacteria_Gp17	Acidobacteria_Gp17	Acidobacteria_Gp17	Acidobacteria_Gp17
ASV1868	Bacteria	Acidobacteriota	Acidobacteria_Gp17	Acidobacteria_Gp17	Acidobacteria_Gp17	Acidobacteria_Gp17
ASV1878	Bacteria	Acidobacteriota	Acidobacteria_Gp17	Acidobacteria_Gp17	Acidobacteria_Gp17	Acidobacteria_Gp17
ASV2006	Bacteria	Acidobacteriota	Acidobacteria_Gp17	Acidobacteria_Gp17	Acidobacteria_Gp17	Acidobacteria_Gp17
ASV2044	Bacteria	Acidobacteriota	Acidobacteria_Gp17	Acidobacteria_Gp17	Acidobacteria_Gp17	Acidobacteria_Gp17
ASV2080	Bacteria	Acidobacteriota	Acidobacteria_Gp17	Acidobacteria_Gp17	Acidobacteria_Gp17	Acidobacteria_Gp17
ASV2123	Bacteria	Acidobacteriota	Acidobacteria_Gp17	Acidobacteria_Gp17	Acidobacteria_Gp17	Acidobacteria_Gp17
ASV2130	Bacteria	Acidobacteriota	Acidobacteria_Gp17	Acidobacteria_Gp17	Acidobacteria_Gp17	Acidobacteria_Gp17
ASV2255	Bacteria	Acidobacteriota	Acidobacteria_Gp17	Acidobacteria_Gp17	Acidobacteria_Gp17	Acidobacteria_Gp17
ASV2261	Bacteria	Acidobacteriota	Acidobacteria_Gp17	Acidobacteria_Gp17	Acidobacteria_Gp17	Acidobacteria_Gp17
ASV2333	Bacteria	Acidobacteriota	Acidobacteria_Gp17	Acidobacteria_Gp17	Acidobacteria_Gp17	Acidobacteria_Gp17
ASV2362	Bacteria	Acidobacteriota	Acidobacteria_Gp17	Acidobacteria_Gp17	Acidobacteria_Gp17	Acidobacteria_Gp17
ASV2391	Bacteria	Acidobacteriota	Acidobacteria_Gp17	Acidobacteria_Gp17	Acidobacteria_Gp17	Acidobacteria_Gp17
ASV2408	Bacteria	Acidobacteriota	Acidobacteria_Gp17	Acidobacteria_Gp17	Acidobacteria_Gp17	Acidobacteria_Gp17
ASV2420	Bacteria	Acidobacteriota	Acidobacteria_Gp17	Acidobacteria_Gp17	Acidobacteria_Gp17	Acidobacteria_Gp17
ASV2453	Bacteria	Acidobacteriota	Acidobacteria_Gp17	Acidobacteria_Gp17	Acidobacteria_Gp17	Acidobacteria_Gp17
ASV2461	Bacteria	Acidobacteriota	Acidobacteria_Gp17	Acidobacteria_Gp17	Acidobacteria_Gp17	Acidobacteria_Gp17
ASV2466	Bacteria	Acidobacteriota	Acidobacteria_Gp17	Acidobacteria_Gp17	Acidobacteria_Gp17	Acidobacteria_Gp17
ASV2491	Bacteria	Acidobacteriota	Acidobacteria_Gp17	Acidobacteria_Gp17	Acidobacteria_Gp17	Acidobacteria_Gp17
ASV2494	Bacteria	Acidobacteriota	Acidobacteria_Gp17	Acidobacteria_Gp17	Acidobacteria_Gp17	Acidobacteria_Gp17
ASV2509	Bacteria	Acidobacteriota	Acidobacteria_Gp17	Acidobacteria_Gp17	Acidobacteria_Gp17	Acidobacteria_Gp17
ASV2564	Bacteria	Acidobacteriota	Acidobacteria_Gp17	Acidobacteria_Gp17	Acidobacteria_Gp17	Acidobacteria_Gp17
ASV2848	Bacteria	Acidobacteriota	Acidobacteria_Gp17	Acidobacteria_Gp17	Acidobacteria_Gp17	Acidobacteria_Gp17
ASV2929	Bacteria	Acidobacteriota	Acidobacteria_Gp17	Acidobacteria_Gp17	Acidobacteria_Gp17	Acidobacteria_Gp17
ASV3010	Bacteria	Acidobacteriota	Acidobacteria_Gp17	Acidobacteria_Gp17	Acidobacteria_Gp17	Acidobacteria_Gp17
ASV3133	Bacteria	Acidobacteriota	Acidobacteria_Gp17	Acidobacteria_Gp17	Acidobacteria_Gp17	Acidobacteria_Gp17
ASV3136	Bacteria	Acidobacteriota	Acidobacteria_Gp17	Acidobacteria_Gp17	Acidobacteria_Gp17	Acidobacteria_Gp17
ASV3143	Bacteria	Acidobacteriota	Acidobacteria_Gp17	Acidobacteria_Gp17	Acidobacteria_Gp17	Acidobacteria_Gp17
ASV3191	Bacteria	Acidobacteriota	Acidobacteria_Gp17	Acidobacteria_Gp17	Acidobacteria_Gp17	Acidobacteria_Gp17
ASV3286	Bacteria	Acidobacteriota	Acidobacteria_Gp17	Acidobacteria_Gp17	Acidobacteria_Gp17	Acidobacteria_Gp17
ASV3408	Bacteria	Acidobacteriota	Acidobacteria_Gp17	Acidobacteria_Gp17	Acidobacteria_Gp17	Acidobacteria_Gp17
ASV3527	Bacteria	Acidobacteriota	Acidobacteria_Gp17	Acidobacteria_Gp17	Acidobacteria_Gp17	Acidobacteria_Gp17
ASV3591	Bacteria	Acidobacteriota	Acidobacteria_Gp17	Acidobacteria_Gp17	Acidobacteria_Gp17	Acidobacteria_Gp17
ASV3629	Bacteria	Acidobacteriota	Acidobacteria_Gp17	Acidobacteria_Gp17	Acidobacteria_Gp17	Acidobacteria_Gp17
ASV3721	Bacteria	Acidobacteriota	Acidobacteria_Gp17	Acidobacteria_Gp17	Acidobacteria_Gp17	Acidobacteria_Gp17
ASV3859	Bacteria	Acidobacteriota	Acidobacteria_Gp17	Acidobacteria_Gp17	Acidobacteria_Gp17	Acidobacteria_Gp17
ASV3888	Bacteria	Acidobacteriota	Acidobacteria_Gp17	Acidobacteria_Gp17	Acidobacteria_Gp17	Acidobacteria_Gp17
ASV3949	Bacteria	Acidobacteriota	Acidobacteria_Gp17	Acidobacteria_Gp17	Acidobacteria_Gp17	Acidobacteria_Gp17
ASV3971	Bacteria	Acidobacteriota	Acidobacteria_Gp17	Acidobacteria_Gp17	Acidobacteria_Gp17	Acidobacteria_Gp17
ASV4041	Bacteria	Acidobacteriota	Acidobacteria_Gp17	Acidobacteria_Gp17	Acidobacteria_Gp17	Acidobacteria_Gp17
ASV4108	Bacteria	Acidobacteriota	Acidobacteria_Gp17	Acidobacteria_Gp17	Acidobacteria_Gp17	Acidobacteria_Gp17
ASV4146	Bacteria	Acidobacteriota	Acidobacteria_Gp17	Acidobacteria_Gp17	Acidobacteria_Gp17	Acidobacteria_Gp17
ASV4147	Bacteria	Acidobacteriota	Acidobacteria_Gp17	Acidobacteria_Gp17	Acidobacteria_Gp17	Acidobacteria_Gp17
ASV4214	Bacteria	Acidobacteriota	Acidobacteria_Gp17	Acidobacteria_Gp17	Acidobacteria_Gp17	Acidobacteria_Gp17
ASV4255	Bacteria	Acidobacteriota	Acidobacteria_Gp17	Acidobacteria_Gp17	Acidobacteria_Gp17	Acidobacteria_Gp17
ASV4288	Bacteria	Acidobacteriota	Acidobacteria_Gp17	Acidobacteria_Gp17	Acidobacteria_Gp17	Acidobacteria_Gp17
ASV4343	Bacteria	Acidobacteriota	Acidobacteria_Gp17	Acidobacteria_Gp17	Acidobacteria_Gp17	Acidobacteria_Gp17
ASV4458	Bacteria	Acidobacteriota	Acidobacteria_Gp17	Acidobacteria_Gp17	Acidobacteria_Gp17	Acidobacteria_Gp17
ASV4468	Bacteria	Acidobacteriota	Acidobacteria_Gp17	Acidobacteria_Gp17	Acidobacteria_Gp17	Acidobacteria_Gp17
ASV4509	Bacteria	Acidobacteriota	Acidobacteria_Gp17	Acidobacteria_Gp17	Acidobacteria_Gp17	Acidobacteria_Gp17
ASV4619	Bacteria	Acidobacteriota	Acidobacteria_Gp17	Acidobacteria_Gp17	Acidobacteria_Gp17	Acidobacteria_Gp17
ASV4677	Bacteria	Acidobacteriota	Acidobacteria_Gp17	Acidobacteria_Gp17	Acidobacteria_Gp17	Acidobacteria_Gp17
ASV4722	Bacteria	Acidobacteriota	Acidobacteria_Gp17	Acidobacteria_Gp17	Acidobacteria_Gp17	Acidobacteria_Gp17
ASV4831	Bacteria	Acidobacteriota	Acidobacteria_Gp17	Acidobacteria_Gp17	Acidobacteria_Gp17	Acidobacteria_Gp17
ASV4832	Bacteria	Acidobacteriota	Acidobacteria_Gp17	Acidobacteria_Gp17	Acidobacteria_Gp17	Acidobacteria_Gp17
ASV4923	Bacteria	Acidobacteriota	Acidobacteria_Gp17	Acidobacteria_Gp17	Acidobacteria_Gp17	Acidobacteria_Gp17
ASV4930	Bacteria	Acidobacteriota	Acidobacteria_Gp17	Acidobacteria_Gp17	Acidobacteria_Gp17	Acidobacteria_Gp17
ASV4952	Bacteria	Acidobacteriota	Acidobacteria_Gp17	Acidobacteria_Gp17	Acidobacteria_Gp17	Acidobacteria_Gp17
ASV4962	Bacteria	Acidobacteriota	Acidobacteria_Gp17	Acidobacteria_Gp17	Acidobacteria_Gp17	Acidobacteria_Gp17
ASV5025	Bacteria	Acidobacteriota	Acidobacteria_Gp17	Acidobacteria_Gp17	Acidobacteria_Gp17	Acidobacteria_Gp17
ASV5090	Bacteria	Acidobacteriota	Acidobacteria_Gp17	Acidobacteria_Gp17	Acidobacteria_Gp17	Acidobacteria_Gp17
ASV5332	Bacteria	Acidobacteriota	Acidobacteria_Gp17	Acidobacteria_Gp17	Acidobacteria_Gp17	Acidobacteria_Gp17
ASV5369	Bacteria	Acidobacteriota	Acidobacteria_Gp17	Acidobacteria_Gp17	Acidobacteria_Gp17	Acidobacteria_Gp17
ASV5377	Bacteria	Acidobacteriota	Acidobacteria_Gp17	Acidobacteria_Gp17	Acidobacteria_Gp17	Acidobacteria_Gp17
ASV5436	Bacteria	Acidobacteriota	Acidobacteria_Gp17	Acidobacteria_Gp17	Acidobacteria_Gp17	Acidobacteria_Gp17
ASV5465	Bacteria	Acidobacteriota	Acidobacteria_Gp17	Acidobacteria_Gp17	Acidobacteria_Gp17	Acidobacteria_Gp17
ASV5468	Bacteria	Acidobacteriota	Acidobacteria_Gp17	Acidobacteria_Gp17	Acidobacteria_Gp17	Acidobacteria_Gp17
ASV5559	Bacteria	Acidobacteriota	Acidobacteria_Gp17	Acidobacteria_Gp17	Acidobacteria_Gp17	Acidobacteria_Gp17
ASV5611	Bacteria	Acidobacteriota	Acidobacteria_Gp17	Acidobacteria_Gp17	Acidobacteria_Gp17	Acidobacteria_Gp17
ASV5639	Bacteria	Acidobacteriota	Acidobacteria_Gp17	Acidobacteria_Gp17	Acidobacteria_Gp17	Acidobacteria_Gp17
ASV5736	Bacteria	Acidobacteriota	Acidobacteria_Gp17	Acidobacteria_Gp17	Acidobacteria_Gp17	Acidobacteria_Gp17
ASV5797	Bacteria	Acidobacteriota	Acidobacteria_Gp17	Acidobacteria_Gp17	Acidobacteria_Gp17	Acidobacteria_Gp17
ASV5803	Bacteria	Acidobacteriota	Acidobacteria_Gp17	Acidobacteria_Gp17	Acidobacteria_Gp17	Acidobacteria_Gp17
ASV5881	Bacteria	Acidobacteriota	Acidobacteria_Gp17	Acidobacteria_Gp17	Acidobacteria_Gp17	Acidobacteria_Gp17
ASV5981	Bacteria	Acidobacteriota	Acidobacteria_Gp17	Acidobacteria_Gp17	Acidobacteria_Gp17	Acidobacteria_Gp17
ASV6012	Bacteria	Acidobacteriota	Acidobacteria_Gp17	Acidobacteria_Gp17	Acidobacteria_Gp17	Acidobacteria_Gp17
ASV6050	Bacteria	Acidobacteriota	Acidobacteria_Gp17	Acidobacteria_Gp17	Acidobacteria_Gp17	Acidobacteria_Gp17
ASV6169	Bacteria	Acidobacteriota	Acidobacteria_Gp17	Acidobacteria_Gp17	Acidobacteria_Gp17	Acidobacteria_Gp17
ASV6287	Bacteria	Acidobacteriota	Acidobacteria_Gp17	Acidobacteria_Gp17	Acidobacteria_Gp17	Acidobacteria_Gp17
ASV6327	Bacteria	Acidobacteriota	Acidobacteria_Gp17	Acidobacteria_Gp17	Acidobacteria_Gp17	Acidobacteria_Gp17
ASV6398	Bacteria	Acidobacteriota	Acidobacteria_Gp17	Acidobacteria_Gp17	Acidobacteria_Gp17	Acidobacteria_Gp17
ASV6488	Bacteria	Acidobacteriota	Acidobacteria_Gp17	Acidobacteria_Gp17	Acidobacteria_Gp17	Acidobacteria_Gp17
ASV6496	Bacteria	Acidobacteriota	Acidobacteria_Gp17	Acidobacteria_Gp17	Acidobacteria_Gp17	Acidobacteria_Gp17
ASV6497	Bacteria	Acidobacteriota	Acidobacteria_Gp17	Acidobacteria_Gp17	Acidobacteria_Gp17	Acidobacteria_Gp17
ASV6503	Bacteria	Acidobacteriota	Acidobacteria_Gp17	Acidobacteria_Gp17	Acidobacteria_Gp17	Acidobacteria_Gp17
ASV6516	Bacteria	Acidobacteriota	Acidobacteria_Gp17	Acidobacteria_Gp17	Acidobacteria_Gp17	Acidobacteria_Gp17
ASV6528	Bacteria	Acidobacteriota	Acidobacteria_Gp17	Acidobacteria_Gp17	Acidobacteria_Gp17	Acidobacteria_Gp17
ASV6529	Bacteria	Acidobacteriota	Acidobacteria_Gp17	Acidobacteria_Gp17	Acidobacteria_Gp17	Acidobacteria_Gp17
ASV6650	Bacteria	Acidobacteriota	Acidobacteria_Gp17	Acidobacteria_Gp17	Acidobacteria_Gp17	Acidobacteria_Gp17
ASV6698	Bacteria	Acidobacteriota	Acidobacteria_Gp17	Acidobacteria_Gp17	Acidobacteria_Gp17	Acidobacteria_Gp17
ASV6885	Bacteria	Acidobacteriota	Acidobacteria_Gp17	Acidobacteria_Gp17	Acidobacteria_Gp17	Acidobacteria_Gp17
ASV6942	Bacteria	Acidobacteriota	Acidobacteria_Gp17	Acidobacteria_Gp17	Acidobacteria_Gp17	Acidobacteria_Gp17
ASV6996	Bacteria	Acidobacteriota	Acidobacteria_Gp17	Acidobacteria_Gp17	Acidobacteria_Gp17	Acidobacteria_Gp17
ASV7031	Bacteria	Acidobacteriota	Acidobacteria_Gp17	Acidobacteria_Gp17	Acidobacteria_Gp17	Acidobacteria_Gp17
ASV7034	Bacteria	Acidobacteriota	Acidobacteria_Gp17	Acidobacteria_Gp17	Acidobacteria_Gp17	Acidobacteria_Gp17
ASV7063	Bacteria	Acidobacteriota	Acidobacteria_Gp17	Acidobacteria_Gp17	Acidobacteria_Gp17	Acidobacteria_Gp17
ASV7078	Bacteria	Acidobacteriota	Acidobacteria_Gp17	Acidobacteria_Gp17	Acidobacteria_Gp17	Acidobacteria_Gp17
ASV7139	Bacteria	Acidobacteriota	Acidobacteria_Gp17	Acidobacteria_Gp17	Acidobacteria_Gp17	Acidobacteria_Gp17
ASV7166	Bacteria	Acidobacteriota	Acidobacteria_Gp17	Acidobacteria_Gp17	Acidobacteria_Gp17	Acidobacteria_Gp17
ASV7334	Bacteria	Acidobacteriota	Acidobacteria_Gp17	Acidobacteria_Gp17	Acidobacteria_Gp17	Acidobacteria_Gp17
ASV7336	Bacteria	Acidobacteriota	Acidobacteria_Gp17	Acidobacteria_Gp17	Acidobacteria_Gp17	Acidobacteria_Gp17
ASV7354	Bacteria	Acidobacteriota	Acidobacteria_Gp17	Acidobacteria_Gp17	Acidobacteria_Gp17	Acidobacteria_Gp17
ASV7357	Bacteria	Acidobacteriota	Acidobacteria_Gp17	Acidobacteria_Gp17	Acidobacteria_Gp17	Acidobacteria_Gp17
ASV7415	Bacteria	Acidobacteriota	Acidobacteria_Gp17	Acidobacteria_Gp17	Acidobacteria_Gp17	Acidobacteria_Gp17
ASV7498	Bacteria	Acidobacteriota	Acidobacteria_Gp17	Acidobacteria_Gp17	Acidobacteria_Gp17	Acidobacteria_Gp17
ASV7521	Bacteria	Acidobacteriota	Acidobacteria_Gp17	Acidobacteria_Gp17	Acidobacteria_Gp17	Acidobacteria_Gp17
ASV7598	Bacteria	Acidobacteriota	Acidobacteria_Gp17	Acidobacteria_Gp17	Acidobacteria_Gp17	Acidobacteria_Gp17
ASV7664	Bacteria	Acidobacteriota	Acidobacteria_Gp17	Acidobacteria_Gp17	Acidobacteria_Gp17	Acidobacteria_Gp17
ASV7739	Bacteria	Acidobacteriota	Acidobacteria_Gp17	Acidobacteria_Gp17	Acidobacteria_Gp17	Acidobacteria_Gp17
ASV7821	Bacteria	Acidobacteriota	Acidobacteria_Gp17	Acidobacteria_Gp17	Acidobacteria_Gp17	Acidobacteria_Gp17
ASV7907	Bacteria	Acidobacteriota	Acidobacteria_Gp17	Acidobacteria_Gp17	Acidobacteria_Gp17	Acidobacteria_Gp17
ASV8020	Bacteria	Acidobacteriota	Acidobacteria_Gp17	Acidobacteria_Gp17	Acidobacteria_Gp17	Acidobacteria_Gp17
ASV8486	Bacteria	Acidobacteriota	Acidobacteria_Gp17	Acidobacteria_Gp17	Acidobacteria_Gp17	Acidobacteria_Gp17
ASV8515	Bacteria	Acidobacteriota	Acidobacteria_Gp17	Acidobacteria_Gp17	Acidobacteria_Gp17	Acidobacteria_Gp17
ASV8598	Bacteria	Acidobacteriota	Acidobacteria_Gp17	Acidobacteria_Gp17	Acidobacteria_Gp17	Acidobacteria_Gp17
ASV8604	Bacteria	Acidobacteriota	Acidobacteria_Gp17	Acidobacteria_Gp17	Acidobacteria_Gp17	Acidobacteria_Gp17
ASV8686	Bacteria	Acidobacteriota	Acidobacteria_Gp17	Acidobacteria_Gp17	Acidobacteria_Gp17	Acidobacteria_Gp17
ASV8938	Bacteria	Acidobacteriota	Acidobacteria_Gp17	Acidobacteria_Gp17	Acidobacteria_Gp17	Acidobacteria_Gp17
ASV9037	Bacteria	Acidobacteriota	Acidobacteria_Gp17	Acidobacteria_Gp17	Acidobacteria_Gp17	Acidobacteria_Gp17
ASV9099	Bacteria	Acidobacteriota	Acidobacteria_Gp17	Acidobacteria_Gp17	Acidobacteria_Gp17	Acidobacteria_Gp17
ASV9163	Bacteria	Acidobacteriota	Acidobacteria_Gp17	Acidobacteria_Gp17	Acidobacteria_Gp17	Acidobacteria_Gp17
ASV9211	Bacteria	Acidobacteriota	Acidobacteria_Gp17	Acidobacteria_Gp17	Acidobacteria_Gp17	Acidobacteria_Gp17
ASV9355	Bacteria	Acidobacteriota	Acidobacteria_Gp17	Acidobacteria_Gp17	Acidobacteria_Gp17	Acidobacteria_Gp17
ASV9422	Bacteria	Acidobacteriota	Acidobacteria_Gp17	Acidobacteria_Gp17	Acidobacteria_Gp17	Acidobacteria_Gp17
ASV9455	Bacteria	Acidobacteriota	Acidobacteria_Gp17	Acidobacteria_Gp17	Acidobacteria_Gp17	Acidobacteria_Gp17
ASV9522	Bacteria	Acidobacteriota	Acidobacteria_Gp17	Acidobacteria_Gp17	Acidobacteria_Gp17	Acidobacteria_Gp17
ASV9656	Bacteria	Acidobacteriota	Acidobacteria_Gp17	Acidobacteria_Gp17	Acidobacteria_Gp17	Acidobacteria_Gp17
ASV9677	Bacteria	Acidobacteriota	Acidobacteria_Gp17	Acidobacteria_Gp17	Acidobacteria_Gp17	Acidobacteria_Gp17
ASV9860	Bacteria	Acidobacteriota	Acidobacteria_Gp17	Acidobacteria_Gp17	Acidobacteria_Gp17	Acidobacteria_Gp17
ASV9866	Bacteria	Acidobacteriota	Acidobacteria_Gp17	Acidobacteria_Gp17	Acidobacteria_Gp17	Acidobacteria_Gp17
ASV10155	Bacteria	Acidobacteriota	Acidobacteria_Gp17	Acidobacteria_Gp17	Acidobacteria_Gp17	Acidobacteria_Gp17
ASV10263	Bacteria	Acidobacteriota	Acidobacteria_Gp17	Acidobacteria_Gp17	Acidobacteria_Gp17	Acidobacteria_Gp17
ASV10380	Bacteria	Acidobacteriota	Acidobacteria_Gp17	Acidobacteria_Gp17	Acidobacteria_Gp17	Acidobacteria_Gp17
ASV10779	Bacteria	Acidobacteriota	Acidobacteria_Gp17	Acidobacteria_Gp17	Acidobacteria_Gp17	Acidobacteria_Gp17
ASV11055	Bacteria	Acidobacteriota	Acidobacteria_Gp17	Acidobacteria_Gp17	Acidobacteria_Gp17	Acidobacteria_Gp17
ASV11158	Bacteria	Acidobacteriota	Acidobacteria_Gp17	Acidobacteria_Gp17	Acidobacteria_Gp17	Acidobacteria_Gp17
ASV11223	Bacteria	Acidobacteriota	Acidobacteria_Gp17	Acidobacteria_Gp17	Acidobacteria_Gp17	Acidobacteria_Gp17
ASV11258	Bacteria	Acidobacteriota	Acidobacteria_Gp17	Acidobacteria_Gp17	Acidobacteria_Gp17	Acidobacteria_Gp17
ASV11381	Bacteria	Acidobacteriota	Acidobacteria_Gp17	Acidobacteria_Gp17	Acidobacteria_Gp17	Acidobacteria_Gp17
ASV11509	Bacteria	Acidobacteriota	Acidobacteria_Gp17	Acidobacteria_Gp17	Acidobacteria_Gp17	Acidobacteria_Gp17
ASV12092	Bacteria	Acidobacteriota	Acidobacteria_Gp17	Acidobacteria_Gp17	Acidobacteria_Gp17	Acidobacteria_Gp17
ASV12179	Bacteria	Acidobacteriota	Acidobacteria_Gp17	Acidobacteria_Gp17	Acidobacteria_Gp17	Acidobacteria_Gp17
ASV12345	Bacteria	Acidobacteriota	Acidobacteria_Gp17	Acidobacteria_Gp17	Acidobacteria_Gp17	Acidobacteria_Gp17
ASV12374	Bacteria	Acidobacteriota	Acidobacteria_Gp17	Acidobacteria_Gp17	Acidobacteria_Gp17	Acidobacteria_Gp17
ASV12399	Bacteria	Acidobacteriota	Acidobacteria_Gp17	Acidobacteria_Gp17	Acidobacteria_Gp17	Acidobacteria_Gp17
ASV12401	Bacteria	Acidobacteriota	Acidobacteria_Gp17	Acidobacteria_Gp17	Acidobacteria_Gp17	Acidobacteria_Gp17
ASV12418	Bacteria	Acidobacteriota	Acidobacteria_Gp17	Acidobacteria_Gp17	Acidobacteria_Gp17	Acidobacteria_Gp17
ASV12503	Bacteria	Acidobacteriota	Acidobacteria_Gp17	Acidobacteria_Gp17	Acidobacteria_Gp17	Acidobacteria_Gp17
ASV12665	Bacteria	Acidobacteriota	Acidobacteria_Gp17	Acidobacteria_Gp17	Acidobacteria_Gp17	Acidobacteria_Gp17
ASV12906	Bacteria	Acidobacteriota	Acidobacteria_Gp17	Acidobacteria_Gp17	Acidobacteria_Gp17	Acidobacteria_Gp17
ASV12928	Bacteria	Acidobacteriota	Acidobacteria_Gp17	Acidobacteria_Gp17	Acidobacteria_Gp17	Acidobacteria_Gp17
ASV12991	Bacteria	Acidobacteriota	Acidobacteria_Gp17	Acidobacteria_Gp17	Acidobacteria_Gp17	Acidobacteria_Gp17
ASV13210	Bacteria	Acidobacteriota	Acidobacteria_Gp17	Acidobacteria_Gp17	Acidobacteria_Gp17	Acidobacteria_Gp17
ASV13231	Bacteria	Acidobacteriota	Acidobacteria_Gp17	Acidobacteria_Gp17	Acidobacteria_Gp17	Acidobacteria_Gp17
ASV13288	Bacteria	Acidobacteriota	Acidobacteria_Gp17	Acidobacteria_Gp17	Acidobacteria_Gp17	Acidobacteria_Gp17
ASV13321	Bacteria	Acidobacteriota	Acidobacteria_Gp17	Acidobacteria_Gp17	Acidobacteria_Gp17	Acidobacteria_Gp17
ASV13353	Bacteria	Acidobacteriota	Acidobacteria_Gp17	Acidobacteria_Gp17	Acidobacteria_Gp17	Acidobacteria_Gp17
ASV13379	Bacteria	Acidobacteriota	Acidobacteria_Gp17	Acidobacteria_Gp17	Acidobacteria_Gp17	Acidobacteria_Gp17
ASV13419	Bacteria	Acidobacteriota	Acidobacteria_Gp17	Acidobacteria_Gp17	Acidobacteria_Gp17	Acidobacteria_Gp17
ASV13504	Bacteria	Acidobacteriota	Acidobacteria_Gp17	Acidobacteria_Gp17	Acidobacteria_Gp17	Acidobacteria_Gp17
ASV13610	Bacteria	Acidobacteriota	Acidobacteria_Gp17	Acidobacteria_Gp17	Acidobacteria_Gp17	Acidobacteria_Gp17
ASV13853	Bacteria	Acidobacteriota	Acidobacteria_Gp17	Acidobacteria_Gp17	Acidobacteria_Gp17	Acidobacteria_Gp17
ASV14063	Bacteria	Acidobacteriota	Acidobacteria_Gp17	Acidobacteria_Gp17	Acidobacteria_Gp17	Acidobacteria_Gp17
ASV14088	Bacteria	Acidobacteriota	Acidobacteria_Gp17	Acidobacteria_Gp17	Acidobacteria_Gp17	Acidobacteria_Gp17
ASV14118	Bacteria	Acidobacteriota	Acidobacteria_Gp17	Acidobacteria_Gp17	Acidobacteria_Gp17	Acidobacteria_Gp17
ASV14217	Bacteria	Acidobacteriota	Acidobacteria_Gp17	Acidobacteria_Gp17	Acidobacteria_Gp17	Acidobacteria_Gp17
ASV14242	Bacteria	Acidobacteriota	Acidobacteria_Gp17	Acidobacteria_Gp17	Acidobacteria_Gp17	Acidobacteria_Gp17
ASV14251	Bacteria	Acidobacteriota	Acidobacteria_Gp17	Acidobacteria_Gp17	Acidobacteria_Gp17	Acidobacteria_Gp17
ASV14368	Bacteria	Acidobacteriota	Acidobacteria_Gp17	Acidobacteria_Gp17	Acidobacteria_Gp17	Acidobacteria_Gp17
ASV14637	Bacteria	Acidobacteriota	Acidobacteria_Gp17	Acidobacteria_Gp17	Acidobacteria_Gp17	Acidobacteria_Gp17
ASV14740	Bacteria	Acidobacteriota	Acidobacteria_Gp17	Acidobacteria_Gp17	Acidobacteria_Gp17	Acidobacteria_Gp17
ASV14876	Bacteria	Acidobacteriota	Acidobacteria_Gp17	Acidobacteria_Gp17	Acidobacteria_Gp17	Acidobacteria_Gp17
ASV14951	Bacteria	Acidobacteriota	Acidobacteria_Gp17	Acidobacteria_Gp17	Acidobacteria_Gp17	Acidobacteria_Gp17
ASV14963	Bacteria	Acidobacteriota	Acidobacteria_Gp17	Acidobacteria_Gp17	Acidobacteria_Gp17	Acidobacteria_Gp17
ASV15034	Bacteria	Acidobacteriota	Acidobacteria_Gp17	Acidobacteria_Gp17	Acidobacteria_Gp17	Acidobacteria_Gp17
ASV15101	Bacteria	Acidobacteriota	Acidobacteria_Gp17	Acidobacteria_Gp17	Acidobacteria_Gp17	Acidobacteria_Gp17
ASV15224	Bacteria	Acidobacteriota	Acidobacteria_Gp17	Acidobacteria_Gp17	Acidobacteria_Gp17	Acidobacteria_Gp17
ASV15576	Bacteria	Acidobacteriota	Acidobacteria_Gp17	Acidobacteria_Gp17	Acidobacteria_Gp17	Acidobacteria_Gp17
ASV15662	Bacteria	Acidobacteriota	Acidobacteria_Gp17	Acidobacteria_Gp17	Acidobacteria_Gp17	Acidobacteria_Gp17
ASV16055	Bacteria	Acidobacteriota	Acidobacteria_Gp17	Acidobacteria_Gp17	Acidobacteria_Gp17	Acidobacteria_Gp17
ASV16162	Bacteria	Acidobacteriota	Acidobacteria_Gp17	Acidobacteria_Gp17	Acidobacteria_Gp17	Acidobacteria_Gp17
ASV16496	Bacteria	Acidobacteriota	Acidobacteria_Gp17	Acidobacteria_Gp17	Acidobacteria_Gp17	Acidobacteria_Gp17
ASV16859	Bacteria	Acidobacteriota	Acidobacteria_Gp17	Acidobacteria_Gp17	Acidobacteria_Gp17	Acidobacteria_Gp17
ASV16885	Bacteria	Acidobacteriota	Acidobacteria_Gp17	Acidobacteria_Gp17	Acidobacteria_Gp17	Acidobacteria_Gp17
ASV17128	Bacteria	Acidobacteriota	Acidobacteria_Gp17	Acidobacteria_Gp17	Acidobacteria_Gp17	Acidobacteria_Gp17
ASV17157	Bacteria	Acidobacteriota	Acidobacteria_Gp17	Acidobacteria_Gp17	Acidobacteria_Gp17	Acidobacteria_Gp17
ASV17266	Bacteria	Acidobacteriota	Acidobacteria_Gp17	Acidobacteria_Gp17	Acidobacteria_Gp17	Acidobacteria_Gp17
ASV17339	Bacteria	Acidobacteriota	Acidobacteria_Gp17	Acidobacteria_Gp17	Acidobacteria_Gp17	Acidobacteria_Gp17
ASV17489	Bacteria	Acidobacteriota	Acidobacteria_Gp17	Acidobacteria_Gp17	Acidobacteria_Gp17	Acidobacteria_Gp17
ASV17739	Bacteria	Acidobacteriota	Acidobacteria_Gp17	Acidobacteria_Gp17	Acidobacteria_Gp17	Acidobacteria_Gp17
ASV17741	Bacteria	Acidobacteriota	Acidobacteria_Gp17	Acidobacteria_Gp17	Acidobacteria_Gp17	Acidobacteria_Gp17
ASV17771	Bacteria	Acidobacteriota	Acidobacteria_Gp17	Acidobacteria_Gp17	Acidobacteria_Gp17	Acidobacteria_Gp17
ASV18057	Bacteria	Acidobacteriota	Acidobacteria_Gp17	Acidobacteria_Gp17	Acidobacteria_Gp17	Acidobacteria_Gp17
ASV18088	Bacteria	Acidobacteriota	Acidobacteria_Gp17	Acidobacteria_Gp17	Acidobacteria_Gp17	Acidobacteria_Gp17
ASV18094	Bacteria	Acidobacteriota	Acidobacteria_Gp17	Acidobacteria_Gp17	Acidobacteria_Gp17	Acidobacteria_Gp17
ASV18171	Bacteria	Acidobacteriota	Acidobacteria_Gp17	Acidobacteria_Gp17	Acidobacteria_Gp17	Acidobacteria_Gp17
ASV18460	Bacteria	Acidobacteriota	Acidobacteria_Gp17	Acidobacteria_Gp17	Acidobacteria_Gp17	Acidobacteria_Gp17
ASV18667	Bacteria	Acidobacteriota	Acidobacteria_Gp17	Acidobacteria_Gp17	Acidobacteria_Gp17	Acidobacteria_Gp17
ASV18692	Bacteria	Acidobacteriota	Acidobacteria_Gp17	Acidobacteria_Gp17	Acidobacteria_Gp17	Acidobacteria_Gp17
ASV18710	Bacteria	Acidobacteriota	Acidobacteria_Gp17	Acidobacteria_Gp17	Acidobacteria_Gp17	Acidobacteria_Gp17
ASV18948	Bacteria	Acidobacteriota	Acidobacteria_Gp17	Acidobacteria_Gp17	Acidobacteria_Gp17	Acidobacteria_Gp17
ASV19406	Bacteria	Acidobacteriota	Acidobacteria_Gp17	Acidobacteria_Gp17	Acidobacteria_Gp17	Acidobacteria_Gp17
ASV19465	Bacteria	Acidobacteriota	Acidobacteria_Gp17	Acidobacteria_Gp17	Acidobacteria_Gp17	Acidobacteria_Gp17
ASV19603	Bacteria	Acidobacteriota	Acidobacteria_Gp17	Acidobacteria_Gp17	Acidobacteria_Gp17	Acidobacteria_Gp17
ASV20028	Bacteria	Acidobacteriota	Acidobacteria_Gp17	Acidobacteria_Gp17	Acidobacteria_Gp17	Acidobacteria_Gp17
ASV20034	Bacteria	Acidobacteriota	Acidobacteria_Gp17	Acidobacteria_Gp17	Acidobacteria_Gp17	Acidobacteria_Gp17
ASV20171	Bacteria	Acidobacteriota	Acidobacteria_Gp17	Acidobacteria_Gp17	Acidobacteria_Gp17	Acidobacteria_Gp17
ASV20221	Bacteria	Acidobacteriota	Acidobacteria_Gp17	Acidobacteria_Gp17	Acidobacteria_Gp17	Acidobacteria_Gp17
ASV20335	Bacteria	Acidobacteriota	Acidobacteria_Gp17	Acidobacteria_Gp17	Acidobacteria_Gp17	Acidobacteria_Gp17
ASV20357	Bacteria	Acidobacteriota	Acidobacteria_Gp17	Acidobacteria_Gp17	Acidobacteria_Gp17	Acidobacteria_Gp17
ASV20411	Bacteria	Acidobacteriota	Acidobacteria_Gp17	Acidobacteria_Gp17	Acidobacteria_Gp17	Acidobacteria_Gp17
ASV20466	Bacteria	Acidobacteriota	Acidobacteria_Gp17	Acidobacteria_Gp17	Acidobacteria_Gp17	Acidobacteria_Gp17
ASV20467	Bacteria	Acidobacteriota	Acidobacteria_Gp17	Acidobacteria_Gp17	Acidobacteria_Gp17	Acidobacteria_Gp17
ASV20592	Bacteria	Acidobacteriota	Acidobacteria_Gp17	Acidobacteria_Gp17	Acidobacteria_Gp17	Acidobacteria_Gp17
ASV20760	Bacteria	Acidobacteriota	Acidobacteria_Gp17	Acidobacteria_Gp17	Acidobacteria_Gp17	Acidobacteria_Gp17
ASV20880	Bacteria	Acidobacteriota	Acidobacteria_Gp17	Acidobacteria_Gp17	Acidobacteria_Gp17	Acidobacteria_Gp17
ASV21769	Bacteria	Acidobacteriota	Acidobacteria_Gp17	Acidobacteria_Gp17	Acidobacteria_Gp17	Acidobacteria_Gp17
ASV21823	Bacteria	Acidobacteriota	Acidobacteria_Gp17	Acidobacteria_Gp17	Acidobacteria_Gp17	Acidobacteria_Gp17
ASV22082	Bacteria	Acidobacteriota	Acidobacteria_Gp17	Acidobacteria_Gp17	Acidobacteria_Gp17	Acidobacteria_Gp17
ASV22094	Bacteria	Acidobacteriota	Acidobacteria_Gp17	Acidobacteria_Gp17	Acidobacteria_Gp17	Acidobacteria_Gp17
ASV22115	Bacteria	Acidobacteriota	Acidobacteria_Gp17	Acidobacteria_Gp17	Acidobacteria_Gp17	Acidobacteria_Gp17
ASV22272	Bacteria	Acidobacteriota	Acidobacteria_Gp17	Acidobacteria_Gp17	Acidobacteria_Gp17	Acidobacteria_Gp17
ASV22319	Bacteria	Acidobacteriota	Acidobacteria_Gp17	Acidobacteria_Gp17	Acidobacteria_Gp17	Acidobacteria_Gp17
ASV22322	Bacteria	Acidobacteriota	Acidobacteria_Gp17	Acidobacteria_Gp17	Acidobacteria_Gp17	Acidobacteria_Gp17
ASV22343	Bacteria	Acidobacteriota	Acidobacteria_Gp17	Acidobacteria_Gp17	Acidobacteria_Gp17	Acidobacteria_Gp17
ASV22345	Bacteria	Acidobacteriota	Acidobacteria_Gp17	Acidobacteria_Gp17	Acidobacteria_Gp17	Acidobacteria_Gp17
ASV22453	Bacteria	Acidobacteriota	Acidobacteria_Gp17	Acidobacteria_Gp17	Acidobacteria_Gp17	Acidobacteria_Gp17
ASV22542	Bacteria	Acidobacteriota	Acidobacteria_Gp17	Acidobacteria_Gp17	Acidobacteria_Gp17	Acidobacteria_Gp17
ASV22625	Bacteria	Acidobacteriota	Acidobacteria_Gp17	Acidobacteria_Gp17	Acidobacteria_Gp17	Acidobacteria_Gp17
ASV22633	Bacteria	Acidobacteriota	Acidobacteria_Gp17	Acidobacteria_Gp17	Acidobacteria_Gp17	Acidobacteria_Gp17
ASV22639	Bacteria	Acidobacteriota	Acidobacteria_Gp17	Acidobacteria_Gp17	Acidobacteria_Gp17	Acidobacteria_Gp17
ASV23218	Bacteria	Acidobacteriota	Acidobacteria_Gp17	Acidobacteria_Gp17	Acidobacteria_Gp17	Acidobacteria_Gp17
ASV23362	Bacteria	Acidobacteriota	Acidobacteria_Gp17	Acidobacteria_Gp17	Acidobacteria_Gp17	Acidobacteria_Gp17
ASV23595	Bacteria	Acidobacteriota	Acidobacteria_Gp17	Acidobacteria_Gp17	Acidobacteria_Gp17	Acidobacteria_Gp17
ASV23709	Bacteria	Acidobacteriota	Acidobacteria_Gp17	Acidobacteria_Gp17	Acidobacteria_Gp17	Acidobacteria_Gp17
ASV23731	Bacteria	Acidobacteriota	Acidobacteria_Gp17	Acidobacteria_Gp17	Acidobacteria_Gp17	Acidobacteria_Gp17
ASV24123	Bacteria	Acidobacteriota	Acidobacteria_Gp17	Acidobacteria_Gp17	Acidobacteria_Gp17	Acidobacteria_Gp17
ASV24325	Bacteria	Acidobacteriota	Acidobacteria_Gp17	Acidobacteria_Gp17	Acidobacteria_Gp17	Acidobacteria_Gp17
ASV24578	Bacteria	Acidobacteriota	Acidobacteria_Gp17	Acidobacteria_Gp17	Acidobacteria_Gp17	Acidobacteria_Gp17
ASV24711	Bacteria	Acidobacteriota	Acidobacteria_Gp17	Acidobacteria_Gp17	Acidobacteria_Gp17	Acidobacteria_Gp17
ASV24786	Bacteria	Acidobacteriota	Acidobacteria_Gp17	Acidobacteria_Gp17	Acidobacteria_Gp17	Acidobacteria_Gp17
ASV24825	Bacteria	Acidobacteriota	Acidobacteria_Gp17	Acidobacteria_Gp17	Acidobacteria_Gp17	Acidobacteria_Gp17
ASV24917	Bacteria	Acidobacteriota	Acidobacteria_Gp17	Acidobacteria_Gp17	Acidobacteria_Gp17	Acidobacteria_Gp17
ASV24958	Bacteria	Acidobacteriota	Acidobacteria_Gp17	Acidobacteria_Gp17	Acidobacteria_Gp17	Acidobacteria_Gp17
ASV25323	Bacteria	Acidobacteriota	Acidobacteria_Gp17	Acidobacteria_Gp17	Acidobacteria_Gp17	Acidobacteria_Gp17
ASV25383	Bacteria	Acidobacteriota	Acidobacteria_Gp17	Acidobacteria_Gp17	Acidobacteria_Gp17	Acidobacteria_Gp17
ASV25583	Bacteria	Acidobacteriota	Acidobacteria_Gp17	Acidobacteria_Gp17	Acidobacteria_Gp17	Acidobacteria_Gp17
ASV25637	Bacteria	Acidobacteriota	Acidobacteria_Gp17	Acidobacteria_Gp17	Acidobacteria_Gp17	Acidobacteria_Gp17
ASV25710	Bacteria	Acidobacteriota	Acidobacteria_Gp17	Acidobacteria_Gp17	Acidobacteria_Gp17	Acidobacteria_Gp17
ASV25755	Bacteria	Acidobacteriota	Acidobacteria_Gp17	Acidobacteria_Gp17	Acidobacteria_Gp17	Acidobacteria_Gp17
ASV25910	Bacteria	Acidobacteriota	Acidobacteria_Gp17	Acidobacteria_Gp17	Acidobacteria_Gp17	Acidobacteria_Gp17
ASV26068	Bacteria	Acidobacteriota	Acidobacteria_Gp17	Acidobacteria_Gp17	Acidobacteria_Gp17	Acidobacteria_Gp17
ASV26077	Bacteria	Acidobacteriota	Acidobacteria_Gp17	Acidobacteria_Gp17	Acidobacteria_Gp17	Acidobacteria_Gp17
ASV26481	Bacteria	Acidobacteriota	Acidobacteria_Gp17	Acidobacteria_Gp17	Acidobacteria_Gp17	Acidobacteria_Gp17
ASV26836	Bacteria	Acidobacteriota	Acidobacteria_Gp17	Acidobacteria_Gp17	Acidobacteria_Gp17	Acidobacteria_Gp17
ASV26843	Bacteria	Acidobacteriota	Acidobacteria_Gp17	Acidobacteria_Gp17	Acidobacteria_Gp17	Acidobacteria_Gp17
ASV26905	Bacteria	Acidobacteriota	Acidobacteria_Gp17	Acidobacteria_Gp17	Acidobacteria_Gp17	Acidobacteria_Gp17
ASV27003	Bacteria	Acidobacteriota	Acidobacteria_Gp17	Acidobacteria_Gp17	Acidobacteria_Gp17	Acidobacteria_Gp17
ASV27075	Bacteria	Acidobacteriota	Acidobacteria_Gp17	Acidobacteria_Gp17	Acidobacteria_Gp17	Acidobacteria_Gp17
ASV27212	Bacteria	Acidobacteriota	Acidobacteria_Gp17	Acidobacteria_Gp17	Acidobacteria_Gp17	Acidobacteria_Gp17
ASV27253	Bacteria	Acidobacteriota	Acidobacteria_Gp17	Acidobacteria_Gp17	Acidobacteria_Gp17	Acidobacteria_Gp17
ASV28386	Bacteria	Acidobacteriota	Acidobacteria_Gp17	Acidobacteria_Gp17	Acidobacteria_Gp17	Acidobacteria_Gp17
ASV28426	Bacteria	Acidobacteriota	Acidobacteria_Gp17	Acidobacteria_Gp17	Acidobacteria_Gp17	Acidobacteria_Gp17
ASV28443	Bacteria	Acidobacteriota	Acidobacteria_Gp17	Acidobacteria_Gp17	Acidobacteria_Gp17	Acidobacteria_Gp17
ASV28445	Bacteria	Acidobacteriota	Acidobacteria_Gp17	Acidobacteria_Gp17	Acidobacteria_Gp17	Acidobacteria_Gp17
ASV28749	Bacteria	Acidobacteriota	Acidobacteria_Gp17	Acidobacteria_Gp17	Acidobacteria_Gp17	Acidobacteria_Gp17
ASV28792	Bacteria	Acidobacteriota	Acidobacteria_Gp17	Acidobacteria_Gp17	Acidobacteria_Gp17	Acidobacteria_Gp17
ASV29091	Bacteria	Acidobacteriota	Acidobacteria_Gp17	Acidobacteria_Gp17	Acidobacteria_Gp17	Acidobacteria_Gp17
ASV29114	Bacteria	Acidobacteriota	Acidobacteria_Gp17	Acidobacteria_Gp17	Acidobacteria_Gp17	Acidobacteria_Gp17
ASV29198	Bacteria	Acidobacteriota	Acidobacteria_Gp17	Acidobacteria_Gp17	Acidobacteria_Gp17	Acidobacteria_Gp17
ASV29263	Bacteria	Acidobacteriota	Acidobacteria_Gp17	Acidobacteria_Gp17	Acidobacteria_Gp17	Acidobacteria_Gp17
ASV29386	Bacteria	Acidobacteriota	Acidobacteria_Gp17	Acidobacteria_Gp17	Acidobacteria_Gp17	Acidobacteria_Gp17
ASV29389	Bacteria	Acidobacteriota	Acidobacteria_Gp17	Acidobacteria_Gp17	Acidobacteria_Gp17	Acidobacteria_Gp17
ASV29657	Bacteria	Acidobacteriota	Acidobacteria_Gp17	Acidobacteria_Gp17	Acidobacteria_Gp17	Acidobacteria_Gp17
ASV29709	Bacteria	Acidobacteriota	Acidobacteria_Gp17	Acidobacteria_Gp17	Acidobacteria_Gp17	Acidobacteria_Gp17
ASV30301	Bacteria	Acidobacteriota	Acidobacteria_Gp17	Acidobacteria_Gp17	Acidobacteria_Gp17	Acidobacteria_Gp17
ASV30638	Bacteria	Acidobacteriota	Acidobacteria_Gp17	Acidobacteria_Gp17	Acidobacteria_Gp17	Acidobacteria_Gp17
ASV30872	Bacteria	Acidobacteriota	Acidobacteria_Gp17	Acidobacteria_Gp17	Acidobacteria_Gp17	Acidobacteria_Gp17
ASV30896	Bacteria	Acidobacteriota	Acidobacteria_Gp17	Acidobacteria_Gp17	Acidobacteria_Gp17	Acidobacteria_Gp17
ASV30940	Bacteria	Acidobacteriota	Acidobacteria_Gp17	Acidobacteria_Gp17	Acidobacteria_Gp17	Acidobacteria_Gp17
ASV31084	Bacteria	Acidobacteriota	Acidobacteria_Gp17	Acidobacteria_Gp17	Acidobacteria_Gp17	Acidobacteria_Gp17
ASV31462	Bacteria	Acidobacteriota	Acidobacteria_Gp17	Acidobacteria_Gp17	Acidobacteria_Gp17	Acidobacteria_Gp17
ASV31476	Bacteria	Acidobacteriota	Acidobacteria_Gp17	Acidobacteria_Gp17	Acidobacteria_Gp17	Acidobacteria_Gp17
ASV31597	Bacteria	Acidobacteriota	Acidobacteria_Gp17	Acidobacteria_Gp17	Acidobacteria_Gp17	Acidobacteria_Gp17
ASV32896	Bacteria	Acidobacteriota	Acidobacteria_Gp17	Acidobacteria_Gp17	Acidobacteria_Gp17	Acidobacteria_Gp17
ASV33810	Bacteria	Acidobacteriota	Acidobacteria_Gp17	Acidobacteria_Gp17	Acidobacteria_Gp17	Acidobacteria_Gp17
ASV35105	Bacteria	Acidobacteriota	Acidobacteria_Gp17	Acidobacteria_Gp17	Acidobacteria_Gp17	Acidobacteria_Gp17
ASV35585	Bacteria	Acidobacteriota	Acidobacteria_Gp17	Acidobacteria_Gp17	Acidobacteria_Gp17	Acidobacteria_Gp17
ASV35673	Bacteria	Acidobacteriota	Acidobacteria_Gp17	Acidobacteria_Gp17	Acidobacteria_Gp17	Acidobacteria_Gp17
ASV35806	Bacteria	Acidobacteriota	Acidobacteria_Gp17	Acidobacteria_Gp17	Acidobacteria_Gp17	Acidobacteria_Gp17
ASV36015	Bacteria	Acidobacteriota	Acidobacteria_Gp17	Acidobacteria_Gp17	Acidobacteria_Gp17	Acidobacteria_Gp17
ASV36468	Bacteria	Acidobacteriota	Acidobacteria_Gp17	Acidobacteria_Gp17	Acidobacteria_Gp17	Acidobacteria_Gp17
ASV36694	Bacteria	Acidobacteriota	Acidobacteria_Gp17	Acidobacteria_Gp17	Acidobacteria_Gp17	Acidobacteria_Gp17
ASV36808	Bacteria	Acidobacteriota	Acidobacteria_Gp17	Acidobacteria_Gp17	Acidobacteria_Gp17	Acidobacteria_Gp17
ASV38443	Bacteria	Acidobacteriota	Acidobacteria_Gp17	Acidobacteria_Gp17	Acidobacteria_Gp17	Acidobacteria_Gp17
ASV38939	Bacteria	Acidobacteriota	Acidobacteria_Gp17	Acidobacteria_Gp17	Acidobacteria_Gp17	Acidobacteria_Gp17
ASV40446	Bacteria	Acidobacteriota	Acidobacteria_Gp17	Acidobacteria_Gp17	Acidobacteria_Gp17	Acidobacteria_Gp17
ASV40696	Bacteria	Acidobacteriota	Acidobacteria_Gp17	Acidobacteria_Gp17	Acidobacteria_Gp17	Acidobacteria_Gp17
ASV42692	Bacteria	Acidobacteriota	Acidobacteria_Gp17	Acidobacteria_Gp17	Acidobacteria_Gp17	Acidobacteria_Gp17
ASV42938	Bacteria	Acidobacteriota	Acidobacteria_Gp17	Acidobacteria_Gp17	Acidobacteria_Gp17	Acidobacteria_Gp17
ASV43154	Bacteria	Acidobacteriota	Acidobacteria_Gp17	Acidobacteria_Gp17	Acidobacteria_Gp17	Acidobacteria_Gp17
ASV43206	Bacteria	Acidobacteriota	Acidobacteria_Gp17	Acidobacteria_Gp17	Acidobacteria_Gp17	Acidobacteria_Gp17
ASV43420	Bacteria	Acidobacteriota	Acidobacteria_Gp17	Acidobacteria_Gp17	Acidobacteria_Gp17	Acidobacteria_Gp17
ASV45931	Bacteria	Acidobacteriota	Acidobacteria_Gp17	Acidobacteria_Gp17	Acidobacteria_Gp17	Acidobacteria_Gp17
ASV47333	Bacteria	Acidobacteriota	Acidobacteria_Gp17	Acidobacteria_Gp17	Acidobacteria_Gp17	Acidobacteria_Gp17
ASV51200	Bacteria	Acidobacteriota	Acidobacteria_Gp17	Acidobacteria_Gp17	Acidobacteria_Gp17	Acidobacteria_Gp17
ASV51952	Bacteria	Acidobacteriota	Acidobacteria_Gp17	Acidobacteria_Gp17	Acidobacteria_Gp17	Acidobacteria_Gp17
ASV1732	Bacteria	Acidobacteriota	Acidobacteria_Gp18	Acidobacteria_Gp18	Acidobacteria_Gp18	Acidobacteria_Gp18
ASV4505	Bacteria	Acidobacteriota	Acidobacteria_Gp18	Acidobacteria_Gp18	Acidobacteria_Gp18	Acidobacteria_Gp18
ASV4734	Bacteria	Acidobacteriota	Acidobacteria_Gp18	Acidobacteria_Gp18	Acidobacteria_Gp18	Acidobacteria_Gp18
ASV6492	Bacteria	Acidobacteriota	Acidobacteria_Gp18	Acidobacteria_Gp18	Acidobacteria_Gp18	Acidobacteria_Gp18
ASV7131	Bacteria	Acidobacteriota	Acidobacteria_Gp18	Acidobacteria_Gp18	Acidobacteria_Gp18	Acidobacteria_Gp18
ASV7157	Bacteria	Acidobacteriota	Acidobacteria_Gp18	Acidobacteria_Gp18	Acidobacteria_Gp18	Acidobacteria_Gp18
ASV7274	Bacteria	Acidobacteriota	Acidobacteria_Gp18	Acidobacteria_Gp18	Acidobacteria_Gp18	Acidobacteria_Gp18
ASV7391	Bacteria	Acidobacteriota	Acidobacteria_Gp18	Acidobacteria_Gp18	Acidobacteria_Gp18	Acidobacteria_Gp18
ASV8907	Bacteria	Acidobacteriota	Acidobacteria_Gp18	Acidobacteria_Gp18	Acidobacteria_Gp18	Acidobacteria_Gp18
ASV9624	Bacteria	Acidobacteriota	Acidobacteria_Gp18	Acidobacteria_Gp18	Acidobacteria_Gp18	Acidobacteria_Gp18
ASV11874	Bacteria	Acidobacteriota	Acidobacteria_Gp18	Acidobacteria_Gp18	Acidobacteria_Gp18	Acidobacteria_Gp18
ASV12992	Bacteria	Acidobacteriota	Acidobacteria_Gp18	Acidobacteria_Gp18	Acidobacteria_Gp18	Acidobacteria_Gp18
ASV13498	Bacteria	Acidobacteriota	Acidobacteria_Gp18	Acidobacteria_Gp18	Acidobacteria_Gp18	Acidobacteria_Gp18
ASV14193	Bacteria	Acidobacteriota	Acidobacteria_Gp18	Acidobacteria_Gp18	Acidobacteria_Gp18	Acidobacteria_Gp18
ASV15988	Bacteria	Acidobacteriota	Acidobacteria_Gp18	Acidobacteria_Gp18	Acidobacteria_Gp18	Acidobacteria_Gp18
ASV16734	Bacteria	Acidobacteriota	Acidobacteria_Gp18	Acidobacteria_Gp18	Acidobacteria_Gp18	Acidobacteria_Gp18
ASV17139	Bacteria	Acidobacteriota	Acidobacteria_Gp18	Acidobacteria_Gp18	Acidobacteria_Gp18	Acidobacteria_Gp18
ASV17354	Bacteria	Acidobacteriota	Acidobacteria_Gp18	Acidobacteria_Gp18	Acidobacteria_Gp18	Acidobacteria_Gp18
ASV18276	Bacteria	Acidobacteriota	Acidobacteria_Gp18	Acidobacteria_Gp18	Acidobacteria_Gp18	Acidobacteria_Gp18
ASV22707	Bacteria	Acidobacteriota	Acidobacteria_Gp18	Acidobacteria_Gp18	Acidobacteria_Gp18	Acidobacteria_Gp18
ASV23451	Bacteria	Acidobacteriota	Acidobacteria_Gp18	Acidobacteria_Gp18	Acidobacteria_Gp18	Acidobacteria_Gp18
ASV23658	Bacteria	Acidobacteriota	Acidobacteria_Gp18	Acidobacteria_Gp18	Acidobacteria_Gp18	Acidobacteria_Gp18
ASV24696	Bacteria	Acidobacteriota	Acidobacteria_Gp18	Acidobacteria_Gp18	Acidobacteria_Gp18	Acidobacteria_Gp18
ASV26774	Bacteria	Acidobacteriota	Acidobacteria_Gp18	Acidobacteria_Gp18	Acidobacteria_Gp18	Acidobacteria_Gp18
ASV27372	Bacteria	Acidobacteriota	Acidobacteria_Gp18	Acidobacteria_Gp18	Acidobacteria_Gp18	Acidobacteria_Gp18
ASV33179	Bacteria	Acidobacteriota	Acidobacteria_Gp18	Acidobacteria_Gp18	Acidobacteria_Gp18	Acidobacteria_Gp18
ASV37117	Bacteria	Acidobacteriota	Acidobacteria_Gp18	Acidobacteria_Gp18	Acidobacteria_Gp18	Acidobacteria_Gp18
ASV39623	Bacteria	Acidobacteriota	Acidobacteria_Gp18	Acidobacteria_Gp18	Acidobacteria_Gp18	Acidobacteria_Gp18
ASV41165	Bacteria	Acidobacteriota	Acidobacteria_Gp18	Acidobacteria_Gp18	Acidobacteria_Gp18	Acidobacteria_Gp18
ASV42432	Bacteria	Acidobacteriota	Acidobacteria_Gp18	Acidobacteria_Gp18	Acidobacteria_Gp18	Acidobacteria_Gp18
ASV44027	Bacteria	Acidobacteriota	Acidobacteria_Gp18	Acidobacteria_Gp18	Acidobacteria_Gp18	Acidobacteria_Gp18
ASV45605	Bacteria	Acidobacteriota	Acidobacteria_Gp18	Acidobacteria_Gp18	Acidobacteria_Gp18	Acidobacteria_Gp18
ASV8420	Bacteria	Acidobacteriota	Acidobacteria_Gp19	Acidobacteria_Gp19	Acidobacteria_Gp19	Acidobacteria_Gp19
ASV21386	Bacteria	Acidobacteriota	Acidobacteria_Gp19	Acidobacteria_Gp19	Acidobacteria_Gp19	Acidobacteria_Gp19
ASV27503	Bacteria	Acidobacteriota	Acidobacteria_Gp19	Acidobacteria_Gp19	Acidobacteria_Gp19	Acidobacteria_Gp19
ASV31122	Bacteria	Acidobacteriota	Acidobacteria_Gp19	Acidobacteria_Gp19	Acidobacteria_Gp19	Acidobacteria_Gp19
ASV1821	Bacteria	Acidobacteriota	Acidobacteria_Gp2	Acidobacteria_Gp2	Acidobacteria_Gp2	Acidobacteria_Gp2
ASV2110	Bacteria	Acidobacteriota	Acidobacteria_Gp2	Acidobacteria_Gp2	Acidobacteria_Gp2	Acidobacteria_Gp2
ASV2249	Bacteria	Acidobacteriota	Acidobacteria_Gp2	Acidobacteria_Gp2	Acidobacteria_Gp2	Acidobacteria_Gp2
ASV2263	Bacteria	Acidobacteriota	Acidobacteria_Gp2	Acidobacteria_Gp2	Acidobacteria_Gp2	Acidobacteria_Gp2
ASV2377	Bacteria	Acidobacteriota	Acidobacteria_Gp2	Acidobacteria_Gp2	Acidobacteria_Gp2	Acidobacteria_Gp2
ASV3512	Bacteria	Acidobacteriota	Acidobacteria_Gp2	Acidobacteria_Gp2	Acidobacteria_Gp2	Acidobacteria_Gp2
ASV3966	Bacteria	Acidobacteriota	Acidobacteria_Gp2	Acidobacteria_Gp2	Acidobacteria_Gp2	Acidobacteria_Gp2
ASV3970	Bacteria	Acidobacteriota	Acidobacteria_Gp2	Acidobacteria_Gp2	Acidobacteria_Gp2	Acidobacteria_Gp2
ASV4040	Bacteria	Acidobacteriota	Acidobacteria_Gp2	Acidobacteria_Gp2	Acidobacteria_Gp2	Acidobacteria_Gp2
ASV4498	Bacteria	Acidobacteriota	Acidobacteria_Gp2	Acidobacteria_Gp2	Acidobacteria_Gp2	Acidobacteria_Gp2
ASV5058	Bacteria	Acidobacteriota	Acidobacteria_Gp2	Acidobacteria_Gp2	Acidobacteria_Gp2	Acidobacteria_Gp2
ASV5670	Bacteria	Acidobacteriota	Acidobacteria_Gp2	Acidobacteria_Gp2	Acidobacteria_Gp2	Acidobacteria_Gp2
ASV5825	Bacteria	Acidobacteriota	Acidobacteria_Gp2	Acidobacteria_Gp2	Acidobacteria_Gp2	Acidobacteria_Gp2
ASV6042	Bacteria	Acidobacteriota	Acidobacteria_Gp2	Acidobacteria_Gp2	Acidobacteria_Gp2	Acidobacteria_Gp2
ASV6668	Bacteria	Acidobacteriota	Acidobacteria_Gp2	Acidobacteria_Gp2	Acidobacteria_Gp2	Acidobacteria_Gp2
ASV6820	Bacteria	Acidobacteriota	Acidobacteria_Gp2	Acidobacteria_Gp2	Acidobacteria_Gp2	Acidobacteria_Gp2
ASV6954	Bacteria	Acidobacteriota	Acidobacteria_Gp2	Acidobacteria_Gp2	Acidobacteria_Gp2	Acidobacteria_Gp2
ASV6958	Bacteria	Acidobacteriota	Acidobacteria_Gp2	Acidobacteria_Gp2	Acidobacteria_Gp2	Acidobacteria_Gp2
ASV7275	Bacteria	Acidobacteriota	Acidobacteria_Gp2	Acidobacteria_Gp2	Acidobacteria_Gp2	Acidobacteria_Gp2
ASV7743	Bacteria	Acidobacteriota	Acidobacteria_Gp2	Acidobacteria_Gp2	Acidobacteria_Gp2	Acidobacteria_Gp2
ASV7777	Bacteria	Acidobacteriota	Acidobacteria_Gp2	Acidobacteria_Gp2	Acidobacteria_Gp2	Acidobacteria_Gp2
ASV8471	Bacteria	Acidobacteriota	Acidobacteria_Gp2	Acidobacteria_Gp2	Acidobacteria_Gp2	Acidobacteria_Gp2
ASV8476	Bacteria	Acidobacteriota	Acidobacteria_Gp2	Acidobacteria_Gp2	Acidobacteria_Gp2	Acidobacteria_Gp2
ASV8503	Bacteria	Acidobacteriota	Acidobacteria_Gp2	Acidobacteria_Gp2	Acidobacteria_Gp2	Acidobacteria_Gp2
ASV8537	Bacteria	Acidobacteriota	Acidobacteria_Gp2	Acidobacteria_Gp2	Acidobacteria_Gp2	Acidobacteria_Gp2
ASV8605	Bacteria	Acidobacteriota	Acidobacteria_Gp2	Acidobacteria_Gp2	Acidobacteria_Gp2	Acidobacteria_Gp2
ASV8981	Bacteria	Acidobacteriota	Acidobacteria_Gp2	Acidobacteria_Gp2	Acidobacteria_Gp2	Acidobacteria_Gp2
ASV8990	Bacteria	Acidobacteriota	Acidobacteria_Gp2	Acidobacteria_Gp2	Acidobacteria_Gp2	Acidobacteria_Gp2
ASV9192	Bacteria	Acidobacteriota	Acidobacteria_Gp2	Acidobacteria_Gp2	Acidobacteria_Gp2	Acidobacteria_Gp2
ASV10282	Bacteria	Acidobacteriota	Acidobacteria_Gp2	Acidobacteria_Gp2	Acidobacteria_Gp2	Acidobacteria_Gp2
ASV10597	Bacteria	Acidobacteriota	Acidobacteria_Gp2	Acidobacteria_Gp2	Acidobacteria_Gp2	Acidobacteria_Gp2
ASV10601	Bacteria	Acidobacteriota	Acidobacteria_Gp2	Acidobacteria_Gp2	Acidobacteria_Gp2	Acidobacteria_Gp2
ASV11147	Bacteria	Acidobacteriota	Acidobacteria_Gp2	Acidobacteria_Gp2	Acidobacteria_Gp2	Acidobacteria_Gp2
ASV11204	Bacteria	Acidobacteriota	Acidobacteria_Gp2	Acidobacteria_Gp2	Acidobacteria_Gp2	Acidobacteria_Gp2
ASV11433	Bacteria	Acidobacteriota	Acidobacteria_Gp2	Acidobacteria_Gp2	Acidobacteria_Gp2	Acidobacteria_Gp2
ASV11499	Bacteria	Acidobacteriota	Acidobacteria_Gp2	Acidobacteria_Gp2	Acidobacteria_Gp2	Acidobacteria_Gp2
ASV12397	Bacteria	Acidobacteriota	Acidobacteria_Gp2	Acidobacteria_Gp2	Acidobacteria_Gp2	Acidobacteria_Gp2
ASV12838	Bacteria	Acidobacteriota	Acidobacteria_Gp2	Acidobacteria_Gp2	Acidobacteria_Gp2	Acidobacteria_Gp2
ASV13131	Bacteria	Acidobacteriota	Acidobacteria_Gp2	Acidobacteria_Gp2	Acidobacteria_Gp2	Acidobacteria_Gp2
ASV13270	Bacteria	Acidobacteriota	Acidobacteria_Gp2	Acidobacteria_Gp2	Acidobacteria_Gp2	Acidobacteria_Gp2
ASV13644	Bacteria	Acidobacteriota	Acidobacteria_Gp2	Acidobacteria_Gp2	Acidobacteria_Gp2	Acidobacteria_Gp2
ASV13693	Bacteria	Acidobacteriota	Acidobacteria_Gp2	Acidobacteria_Gp2	Acidobacteria_Gp2	Acidobacteria_Gp2
ASV13962	Bacteria	Acidobacteriota	Acidobacteria_Gp2	Acidobacteria_Gp2	Acidobacteria_Gp2	Acidobacteria_Gp2
ASV14405	Bacteria	Acidobacteriota	Acidobacteria_Gp2	Acidobacteria_Gp2	Acidobacteria_Gp2	Acidobacteria_Gp2
ASV14470	Bacteria	Acidobacteriota	Acidobacteria_Gp2	Acidobacteria_Gp2	Acidobacteria_Gp2	Acidobacteria_Gp2
ASV14487	Bacteria	Acidobacteriota	Acidobacteria_Gp2	Acidobacteria_Gp2	Acidobacteria_Gp2	Acidobacteria_Gp2
ASV14653	Bacteria	Acidobacteriota	Acidobacteria_Gp2	Acidobacteria_Gp2	Acidobacteria_Gp2	Acidobacteria_Gp2
ASV15314	Bacteria	Acidobacteriota	Acidobacteria_Gp2	Acidobacteria_Gp2	Acidobacteria_Gp2	Acidobacteria_Gp2
ASV15598	Bacteria	Acidobacteriota	Acidobacteria_Gp2	Acidobacteria_Gp2	Acidobacteria_Gp2	Acidobacteria_Gp2
ASV15700	Bacteria	Acidobacteriota	Acidobacteria_Gp2	Acidobacteria_Gp2	Acidobacteria_Gp2	Acidobacteria_Gp2
ASV16016	Bacteria	Acidobacteriota	Acidobacteria_Gp2	Acidobacteria_Gp2	Acidobacteria_Gp2	Acidobacteria_Gp2
ASV16024	Bacteria	Acidobacteriota	Acidobacteria_Gp2	Acidobacteria_Gp2	Acidobacteria_Gp2	Acidobacteria_Gp2
ASV16466	Bacteria	Acidobacteriota	Acidobacteria_Gp2	Acidobacteria_Gp2	Acidobacteria_Gp2	Acidobacteria_Gp2
ASV16884	Bacteria	Acidobacteriota	Acidobacteria_Gp2	Acidobacteria_Gp2	Acidobacteria_Gp2	Acidobacteria_Gp2
ASV17037	Bacteria	Acidobacteriota	Acidobacteria_Gp2	Acidobacteria_Gp2	Acidobacteria_Gp2	Acidobacteria_Gp2
ASV17515	Bacteria	Acidobacteriota	Acidobacteria_Gp2	Acidobacteria_Gp2	Acidobacteria_Gp2	Acidobacteria_Gp2
ASV18313	Bacteria	Acidobacteriota	Acidobacteria_Gp2	Acidobacteria_Gp2	Acidobacteria_Gp2	Acidobacteria_Gp2
ASV18354	Bacteria	Acidobacteriota	Acidobacteria_Gp2	Acidobacteria_Gp2	Acidobacteria_Gp2	Acidobacteria_Gp2
ASV18501	Bacteria	Acidobacteriota	Acidobacteria_Gp2	Acidobacteria_Gp2	Acidobacteria_Gp2	Acidobacteria_Gp2
ASV18617	Bacteria	Acidobacteriota	Acidobacteria_Gp2	Acidobacteria_Gp2	Acidobacteria_Gp2	Acidobacteria_Gp2
ASV19205	Bacteria	Acidobacteriota	Acidobacteria_Gp2	Acidobacteria_Gp2	Acidobacteria_Gp2	Acidobacteria_Gp2
ASV19479	Bacteria	Acidobacteriota	Acidobacteria_Gp2	Acidobacteria_Gp2	Acidobacteria_Gp2	Acidobacteria_Gp2
ASV20463	Bacteria	Acidobacteriota	Acidobacteria_Gp2	Acidobacteria_Gp2	Acidobacteria_Gp2	Acidobacteria_Gp2
ASV20724	Bacteria	Acidobacteriota	Acidobacteria_Gp2	Acidobacteria_Gp2	Acidobacteria_Gp2	Acidobacteria_Gp2
ASV21390	Bacteria	Acidobacteriota	Acidobacteria_Gp2	Acidobacteria_Gp2	Acidobacteria_Gp2	Acidobacteria_Gp2
ASV22379	Bacteria	Acidobacteriota	Acidobacteria_Gp2	Acidobacteria_Gp2	Acidobacteria_Gp2	Acidobacteria_Gp2
ASV23506	Bacteria	Acidobacteriota	Acidobacteria_Gp2	Acidobacteria_Gp2	Acidobacteria_Gp2	Acidobacteria_Gp2
ASV23792	Bacteria	Acidobacteriota	Acidobacteria_Gp2	Acidobacteria_Gp2	Acidobacteria_Gp2	Acidobacteria_Gp2
ASV24494	Bacteria	Acidobacteriota	Acidobacteria_Gp2	Acidobacteria_Gp2	Acidobacteria_Gp2	Acidobacteria_Gp2
ASV24623	Bacteria	Acidobacteriota	Acidobacteria_Gp2	Acidobacteria_Gp2	Acidobacteria_Gp2	Acidobacteria_Gp2
ASV24643	Bacteria	Acidobacteriota	Acidobacteria_Gp2	Acidobacteria_Gp2	Acidobacteria_Gp2	Acidobacteria_Gp2
ASV25662	Bacteria	Acidobacteriota	Acidobacteria_Gp2	Acidobacteria_Gp2	Acidobacteria_Gp2	Acidobacteria_Gp2
ASV25959	Bacteria	Acidobacteriota	Acidobacteria_Gp2	Acidobacteria_Gp2	Acidobacteria_Gp2	Acidobacteria_Gp2
ASV26926	Bacteria	Acidobacteriota	Acidobacteria_Gp2	Acidobacteria_Gp2	Acidobacteria_Gp2	Acidobacteria_Gp2
ASV27242	Bacteria	Acidobacteriota	Acidobacteria_Gp2	Acidobacteria_Gp2	Acidobacteria_Gp2	Acidobacteria_Gp2
ASV27674	Bacteria	Acidobacteriota	Acidobacteria_Gp2	Acidobacteria_Gp2	Acidobacteria_Gp2	Acidobacteria_Gp2
ASV28390	Bacteria	Acidobacteriota	Acidobacteria_Gp2	Acidobacteria_Gp2	Acidobacteria_Gp2	Acidobacteria_Gp2
ASV28913	Bacteria	Acidobacteriota	Acidobacteria_Gp2	Acidobacteria_Gp2	Acidobacteria_Gp2	Acidobacteria_Gp2
ASV30385	Bacteria	Acidobacteriota	Acidobacteria_Gp2	Acidobacteria_Gp2	Acidobacteria_Gp2	Acidobacteria_Gp2
ASV30430	Bacteria	Acidobacteriota	Acidobacteria_Gp2	Acidobacteria_Gp2	Acidobacteria_Gp2	Acidobacteria_Gp2
ASV31276	Bacteria	Acidobacteriota	Acidobacteria_Gp2	Acidobacteria_Gp2	Acidobacteria_Gp2	Acidobacteria_Gp2
ASV31681	Bacteria	Acidobacteriota	Acidobacteria_Gp2	Acidobacteria_Gp2	Acidobacteria_Gp2	Acidobacteria_Gp2
ASV32074	Bacteria	Acidobacteriota	Acidobacteria_Gp2	Acidobacteria_Gp2	Acidobacteria_Gp2	Acidobacteria_Gp2
ASV32598	Bacteria	Acidobacteriota	Acidobacteria_Gp2	Acidobacteria_Gp2	Acidobacteria_Gp2	Acidobacteria_Gp2
ASV33590	Bacteria	Acidobacteriota	Acidobacteria_Gp2	Acidobacteria_Gp2	Acidobacteria_Gp2	Acidobacteria_Gp2
ASV35529	Bacteria	Acidobacteriota	Acidobacteria_Gp2	Acidobacteria_Gp2	Acidobacteria_Gp2	Acidobacteria_Gp2
ASV35784	Bacteria	Acidobacteriota	Acidobacteria_Gp2	Acidobacteria_Gp2	Acidobacteria_Gp2	Acidobacteria_Gp2
ASV36310	Bacteria	Acidobacteriota	Acidobacteria_Gp2	Acidobacteria_Gp2	Acidobacteria_Gp2	Acidobacteria_Gp2
ASV36831	Bacteria	Acidobacteriota	Acidobacteria_Gp2	Acidobacteria_Gp2	Acidobacteria_Gp2	Acidobacteria_Gp2
ASV38940	Bacteria	Acidobacteriota	Acidobacteria_Gp2	Acidobacteria_Gp2	Acidobacteria_Gp2	Acidobacteria_Gp2
ASV39319	Bacteria	Acidobacteriota	Acidobacteria_Gp2	Acidobacteria_Gp2	Acidobacteria_Gp2	Acidobacteria_Gp2
ASV39784	Bacteria	Acidobacteriota	Acidobacteria_Gp2	Acidobacteria_Gp2	Acidobacteria_Gp2	Acidobacteria_Gp2
ASV39833	Bacteria	Acidobacteriota	Acidobacteria_Gp2	Acidobacteria_Gp2	Acidobacteria_Gp2	Acidobacteria_Gp2
ASV40147	Bacteria	Acidobacteriota	Acidobacteria_Gp2	Acidobacteria_Gp2	Acidobacteria_Gp2	Acidobacteria_Gp2
ASV49503	Bacteria	Acidobacteriota	Acidobacteria_Gp2	Acidobacteria_Gp2	Acidobacteria_Gp2	Acidobacteria_Gp2
ASV50417	Bacteria	Acidobacteriota	Acidobacteria_Gp2	Acidobacteria_Gp2	Acidobacteria_Gp2	Acidobacteria_Gp2
ASV3299	Bacteria	Acidobacteriota	Acidobacteria_Gp20	Acidobacteria_Gp20	Acidobacteria_Gp20	Acidobacteria_Gp20
ASV3418	Bacteria	Acidobacteriota	Acidobacteria_Gp20	Acidobacteria_Gp20	Acidobacteria_Gp20	Acidobacteria_Gp20
ASV4780	Bacteria	Acidobacteriota	Acidobacteria_Gp20	Acidobacteria_Gp20	Acidobacteria_Gp20	Acidobacteria_Gp20
ASV6878	Bacteria	Acidobacteriota	Acidobacteria_Gp20	Acidobacteria_Gp20	Acidobacteria_Gp20	Acidobacteria_Gp20
ASV28915	Bacteria	Acidobacteriota	Acidobacteria_Gp20	Acidobacteria_Gp20	Acidobacteria_Gp20	Acidobacteria_Gp20
ASV30737	Bacteria	Acidobacteriota	Acidobacteria_Gp20	Acidobacteria_Gp20	Acidobacteria_Gp20	Acidobacteria_Gp20
ASV32605	Bacteria	Acidobacteriota	Acidobacteria_Gp20	Acidobacteria_Gp20	Acidobacteria_Gp20	Acidobacteria_Gp20
ASV39293	Bacteria	Acidobacteriota	Acidobacteria_Gp20	Acidobacteria_Gp20	Acidobacteria_Gp20	Acidobacteria_Gp20
ASV42511	Bacteria	Acidobacteriota	Acidobacteria_Gp20	Acidobacteria_Gp20	Acidobacteria_Gp20	Acidobacteria_Gp20
ASV633	Bacteria	Acidobacteriota	Acidobacteria_Gp22	Acidobacteria_Gp22	Acidobacteria_Gp22	Acidobacteria_Gp22
ASV1558	Bacteria	Acidobacteriota	Acidobacteria_Gp22	Acidobacteria_Gp22	Acidobacteria_Gp22	Acidobacteria_Gp22
ASV2091	Bacteria	Acidobacteriota	Acidobacteria_Gp22	Acidobacteria_Gp22	Acidobacteria_Gp22	Acidobacteria_Gp22
ASV2804	Bacteria	Acidobacteriota	Acidobacteria_Gp22	Acidobacteria_Gp22	Acidobacteria_Gp22	Acidobacteria_Gp22
ASV3436	Bacteria	Acidobacteriota	Acidobacteria_Gp22	Acidobacteria_Gp22	Acidobacteria_Gp22	Acidobacteria_Gp22
ASV3940	Bacteria	Acidobacteriota	Acidobacteria_Gp22	Acidobacteria_Gp22	Acidobacteria_Gp22	Acidobacteria_Gp22
ASV4686	Bacteria	Acidobacteriota	Acidobacteria_Gp22	Acidobacteria_Gp22	Acidobacteria_Gp22	Acidobacteria_Gp22
ASV5380	Bacteria	Acidobacteriota	Acidobacteria_Gp22	Acidobacteria_Gp22	Acidobacteria_Gp22	Acidobacteria_Gp22
ASV5788	Bacteria	Acidobacteriota	Acidobacteria_Gp22	Acidobacteria_Gp22	Acidobacteria_Gp22	Acidobacteria_Gp22
ASV5858	Bacteria	Acidobacteriota	Acidobacteria_Gp22	Acidobacteria_Gp22	Acidobacteria_Gp22	Acidobacteria_Gp22
ASV6423	Bacteria	Acidobacteriota	Acidobacteria_Gp22	Acidobacteria_Gp22	Acidobacteria_Gp22	Acidobacteria_Gp22
ASV6495	Bacteria	Acidobacteriota	Acidobacteria_Gp22	Acidobacteria_Gp22	Acidobacteria_Gp22	Acidobacteria_Gp22
ASV6947	Bacteria	Acidobacteriota	Acidobacteria_Gp22	Acidobacteria_Gp22	Acidobacteria_Gp22	Acidobacteria_Gp22
ASV8011	Bacteria	Acidobacteriota	Acidobacteria_Gp22	Acidobacteria_Gp22	Acidobacteria_Gp22	Acidobacteria_Gp22
ASV8847	Bacteria	Acidobacteriota	Acidobacteria_Gp22	Acidobacteria_Gp22	Acidobacteria_Gp22	Acidobacteria_Gp22
ASV8998	Bacteria	Acidobacteriota	Acidobacteria_Gp22	Acidobacteria_Gp22	Acidobacteria_Gp22	Acidobacteria_Gp22
ASV9311	Bacteria	Acidobacteriota	Acidobacteria_Gp22	Acidobacteria_Gp22	Acidobacteria_Gp22	Acidobacteria_Gp22
ASV9325	Bacteria	Acidobacteriota	Acidobacteria_Gp22	Acidobacteria_Gp22	Acidobacteria_Gp22	Acidobacteria_Gp22
ASV9376	Bacteria	Acidobacteriota	Acidobacteria_Gp22	Acidobacteria_Gp22	Acidobacteria_Gp22	Acidobacteria_Gp22
ASV9794	Bacteria	Acidobacteriota	Acidobacteria_Gp22	Acidobacteria_Gp22	Acidobacteria_Gp22	Acidobacteria_Gp22
ASV9844	Bacteria	Acidobacteriota	Acidobacteria_Gp22	Acidobacteria_Gp22	Acidobacteria_Gp22	Acidobacteria_Gp22
ASV9915	Bacteria	Acidobacteriota	Acidobacteria_Gp22	Acidobacteria_Gp22	Acidobacteria_Gp22	Acidobacteria_Gp22
ASV9942	Bacteria	Acidobacteriota	Acidobacteria_Gp22	Acidobacteria_Gp22	Acidobacteria_Gp22	Acidobacteria_Gp22
ASV10774	Bacteria	Acidobacteriota	Acidobacteria_Gp22	Acidobacteria_Gp22	Acidobacteria_Gp22	Acidobacteria_Gp22
ASV11354	Bacteria	Acidobacteriota	Acidobacteria_Gp22	Acidobacteria_Gp22	Acidobacteria_Gp22	Acidobacteria_Gp22
ASV11502	Bacteria	Acidobacteriota	Acidobacteria_Gp22	Acidobacteria_Gp22	Acidobacteria_Gp22	Acidobacteria_Gp22
ASV11803	Bacteria	Acidobacteriota	Acidobacteria_Gp22	Acidobacteria_Gp22	Acidobacteria_Gp22	Acidobacteria_Gp22
ASV12063	Bacteria	Acidobacteriota	Acidobacteria_Gp22	Acidobacteria_Gp22	Acidobacteria_Gp22	Acidobacteria_Gp22
ASV12612	Bacteria	Acidobacteriota	Acidobacteria_Gp22	Acidobacteria_Gp22	Acidobacteria_Gp22	Acidobacteria_Gp22
ASV12710	Bacteria	Acidobacteriota	Acidobacteria_Gp22	Acidobacteria_Gp22	Acidobacteria_Gp22	Acidobacteria_Gp22
ASV13476	Bacteria	Acidobacteriota	Acidobacteria_Gp22	Acidobacteria_Gp22	Acidobacteria_Gp22	Acidobacteria_Gp22
ASV13687	Bacteria	Acidobacteriota	Acidobacteria_Gp22	Acidobacteria_Gp22	Acidobacteria_Gp22	Acidobacteria_Gp22
ASV13965	Bacteria	Acidobacteriota	Acidobacteria_Gp22	Acidobacteria_Gp22	Acidobacteria_Gp22	Acidobacteria_Gp22
ASV14115	Bacteria	Acidobacteriota	Acidobacteria_Gp22	Acidobacteria_Gp22	Acidobacteria_Gp22	Acidobacteria_Gp22
ASV14583	Bacteria	Acidobacteriota	Acidobacteria_Gp22	Acidobacteria_Gp22	Acidobacteria_Gp22	Acidobacteria_Gp22
ASV14643	Bacteria	Acidobacteriota	Acidobacteria_Gp22	Acidobacteria_Gp22	Acidobacteria_Gp22	Acidobacteria_Gp22
ASV14648	Bacteria	Acidobacteriota	Acidobacteria_Gp22	Acidobacteria_Gp22	Acidobacteria_Gp22	Acidobacteria_Gp22
ASV14697	Bacteria	Acidobacteriota	Acidobacteria_Gp22	Acidobacteria_Gp22	Acidobacteria_Gp22	Acidobacteria_Gp22
ASV14767	Bacteria	Acidobacteriota	Acidobacteria_Gp22	Acidobacteria_Gp22	Acidobacteria_Gp22	Acidobacteria_Gp22
ASV14796	Bacteria	Acidobacteriota	Acidobacteria_Gp22	Acidobacteria_Gp22	Acidobacteria_Gp22	Acidobacteria_Gp22
ASV15529	Bacteria	Acidobacteriota	Acidobacteria_Gp22	Acidobacteria_Gp22	Acidobacteria_Gp22	Acidobacteria_Gp22
ASV15561	Bacteria	Acidobacteriota	Acidobacteria_Gp22	Acidobacteria_Gp22	Acidobacteria_Gp22	Acidobacteria_Gp22
ASV15588	Bacteria	Acidobacteriota	Acidobacteria_Gp22	Acidobacteria_Gp22	Acidobacteria_Gp22	Acidobacteria_Gp22
ASV15818	Bacteria	Acidobacteriota	Acidobacteria_Gp22	Acidobacteria_Gp22	Acidobacteria_Gp22	Acidobacteria_Gp22
ASV15825	Bacteria	Acidobacteriota	Acidobacteria_Gp22	Acidobacteria_Gp22	Acidobacteria_Gp22	Acidobacteria_Gp22
ASV15838	Bacteria	Acidobacteriota	Acidobacteria_Gp22	Acidobacteria_Gp22	Acidobacteria_Gp22	Acidobacteria_Gp22
ASV15894	Bacteria	Acidobacteriota	Acidobacteria_Gp22	Acidobacteria_Gp22	Acidobacteria_Gp22	Acidobacteria_Gp22
ASV15939	Bacteria	Acidobacteriota	Acidobacteria_Gp22	Acidobacteria_Gp22	Acidobacteria_Gp22	Acidobacteria_Gp22
ASV16269	Bacteria	Acidobacteriota	Acidobacteria_Gp22	Acidobacteria_Gp22	Acidobacteria_Gp22	Acidobacteria_Gp22
ASV16472	Bacteria	Acidobacteriota	Acidobacteria_Gp22	Acidobacteria_Gp22	Acidobacteria_Gp22	Acidobacteria_Gp22
ASV16889	Bacteria	Acidobacteriota	Acidobacteria_Gp22	Acidobacteria_Gp22	Acidobacteria_Gp22	Acidobacteria_Gp22
ASV17191	Bacteria	Acidobacteriota	Acidobacteria_Gp22	Acidobacteria_Gp22	Acidobacteria_Gp22	Acidobacteria_Gp22
ASV17199	Bacteria	Acidobacteriota	Acidobacteria_Gp22	Acidobacteria_Gp22	Acidobacteria_Gp22	Acidobacteria_Gp22
ASV17300	Bacteria	Acidobacteriota	Acidobacteria_Gp22	Acidobacteria_Gp22	Acidobacteria_Gp22	Acidobacteria_Gp22
ASV17324	Bacteria	Acidobacteriota	Acidobacteria_Gp22	Acidobacteria_Gp22	Acidobacteria_Gp22	Acidobacteria_Gp22
ASV17851	Bacteria	Acidobacteriota	Acidobacteria_Gp22	Acidobacteria_Gp22	Acidobacteria_Gp22	Acidobacteria_Gp22
ASV18319	Bacteria	Acidobacteriota	Acidobacteria_Gp22	Acidobacteria_Gp22	Acidobacteria_Gp22	Acidobacteria_Gp22
ASV19201	Bacteria	Acidobacteriota	Acidobacteria_Gp22	Acidobacteria_Gp22	Acidobacteria_Gp22	Acidobacteria_Gp22
ASV19277	Bacteria	Acidobacteriota	Acidobacteria_Gp22	Acidobacteria_Gp22	Acidobacteria_Gp22	Acidobacteria_Gp22
ASV19611	Bacteria	Acidobacteriota	Acidobacteria_Gp22	Acidobacteria_Gp22	Acidobacteria_Gp22	Acidobacteria_Gp22
ASV20043	Bacteria	Acidobacteriota	Acidobacteria_Gp22	Acidobacteria_Gp22	Acidobacteria_Gp22	Acidobacteria_Gp22
ASV20107	Bacteria	Acidobacteriota	Acidobacteria_Gp22	Acidobacteria_Gp22	Acidobacteria_Gp22	Acidobacteria_Gp22
ASV20489	Bacteria	Acidobacteriota	Acidobacteria_Gp22	Acidobacteria_Gp22	Acidobacteria_Gp22	Acidobacteria_Gp22
ASV20581	Bacteria	Acidobacteriota	Acidobacteria_Gp22	Acidobacteria_Gp22	Acidobacteria_Gp22	Acidobacteria_Gp22
ASV20588	Bacteria	Acidobacteriota	Acidobacteria_Gp22	Acidobacteria_Gp22	Acidobacteria_Gp22	Acidobacteria_Gp22
ASV20613	Bacteria	Acidobacteriota	Acidobacteria_Gp22	Acidobacteria_Gp22	Acidobacteria_Gp22	Acidobacteria_Gp22
ASV21219	Bacteria	Acidobacteriota	Acidobacteria_Gp22	Acidobacteria_Gp22	Acidobacteria_Gp22	Acidobacteria_Gp22
ASV21226	Bacteria	Acidobacteriota	Acidobacteria_Gp22	Acidobacteria_Gp22	Acidobacteria_Gp22	Acidobacteria_Gp22
ASV21285	Bacteria	Acidobacteriota	Acidobacteria_Gp22	Acidobacteria_Gp22	Acidobacteria_Gp22	Acidobacteria_Gp22
ASV21422	Bacteria	Acidobacteriota	Acidobacteria_Gp22	Acidobacteria_Gp22	Acidobacteria_Gp22	Acidobacteria_Gp22
ASV22147	Bacteria	Acidobacteriota	Acidobacteria_Gp22	Acidobacteria_Gp22	Acidobacteria_Gp22	Acidobacteria_Gp22
ASV22161	Bacteria	Acidobacteriota	Acidobacteria_Gp22	Acidobacteria_Gp22	Acidobacteria_Gp22	Acidobacteria_Gp22
ASV22271	Bacteria	Acidobacteriota	Acidobacteria_Gp22	Acidobacteria_Gp22	Acidobacteria_Gp22	Acidobacteria_Gp22
ASV22382	Bacteria	Acidobacteriota	Acidobacteria_Gp22	Acidobacteria_Gp22	Acidobacteria_Gp22	Acidobacteria_Gp22
ASV22467	Bacteria	Acidobacteriota	Acidobacteria_Gp22	Acidobacteria_Gp22	Acidobacteria_Gp22	Acidobacteria_Gp22
ASV22477	Bacteria	Acidobacteriota	Acidobacteria_Gp22	Acidobacteria_Gp22	Acidobacteria_Gp22	Acidobacteria_Gp22
ASV22655	Bacteria	Acidobacteriota	Acidobacteria_Gp22	Acidobacteria_Gp22	Acidobacteria_Gp22	Acidobacteria_Gp22
ASV23107	Bacteria	Acidobacteriota	Acidobacteria_Gp22	Acidobacteria_Gp22	Acidobacteria_Gp22	Acidobacteria_Gp22
ASV23185	Bacteria	Acidobacteriota	Acidobacteria_Gp22	Acidobacteria_Gp22	Acidobacteria_Gp22	Acidobacteria_Gp22
ASV23344	Bacteria	Acidobacteriota	Acidobacteria_Gp22	Acidobacteria_Gp22	Acidobacteria_Gp22	Acidobacteria_Gp22
ASV23449	Bacteria	Acidobacteriota	Acidobacteria_Gp22	Acidobacteria_Gp22	Acidobacteria_Gp22	Acidobacteria_Gp22
ASV23662	Bacteria	Acidobacteriota	Acidobacteria_Gp22	Acidobacteria_Gp22	Acidobacteria_Gp22	Acidobacteria_Gp22
ASV24108	Bacteria	Acidobacteriota	Acidobacteria_Gp22	Acidobacteria_Gp22	Acidobacteria_Gp22	Acidobacteria_Gp22
ASV24112	Bacteria	Acidobacteriota	Acidobacteria_Gp22	Acidobacteria_Gp22	Acidobacteria_Gp22	Acidobacteria_Gp22
ASV24311	Bacteria	Acidobacteriota	Acidobacteria_Gp22	Acidobacteria_Gp22	Acidobacteria_Gp22	Acidobacteria_Gp22
ASV24483	Bacteria	Acidobacteriota	Acidobacteria_Gp22	Acidobacteria_Gp22	Acidobacteria_Gp22	Acidobacteria_Gp22
ASV24510	Bacteria	Acidobacteriota	Acidobacteria_Gp22	Acidobacteria_Gp22	Acidobacteria_Gp22	Acidobacteria_Gp22
ASV25399	Bacteria	Acidobacteriota	Acidobacteria_Gp22	Acidobacteria_Gp22	Acidobacteria_Gp22	Acidobacteria_Gp22
ASV25855	Bacteria	Acidobacteriota	Acidobacteria_Gp22	Acidobacteria_Gp22	Acidobacteria_Gp22	Acidobacteria_Gp22
ASV25986	Bacteria	Acidobacteriota	Acidobacteria_Gp22	Acidobacteria_Gp22	Acidobacteria_Gp22	Acidobacteria_Gp22
ASV26004	Bacteria	Acidobacteriota	Acidobacteria_Gp22	Acidobacteria_Gp22	Acidobacteria_Gp22	Acidobacteria_Gp22
ASV27030	Bacteria	Acidobacteriota	Acidobacteria_Gp22	Acidobacteria_Gp22	Acidobacteria_Gp22	Acidobacteria_Gp22
ASV27364	Bacteria	Acidobacteriota	Acidobacteria_Gp22	Acidobacteria_Gp22	Acidobacteria_Gp22	Acidobacteria_Gp22
ASV27601	Bacteria	Acidobacteriota	Acidobacteria_Gp22	Acidobacteria_Gp22	Acidobacteria_Gp22	Acidobacteria_Gp22
ASV28428	Bacteria	Acidobacteriota	Acidobacteria_Gp22	Acidobacteria_Gp22	Acidobacteria_Gp22	Acidobacteria_Gp22
ASV28464	Bacteria	Acidobacteriota	Acidobacteria_Gp22	Acidobacteria_Gp22	Acidobacteria_Gp22	Acidobacteria_Gp22
ASV29060	Bacteria	Acidobacteriota	Acidobacteria_Gp22	Acidobacteria_Gp22	Acidobacteria_Gp22	Acidobacteria_Gp22
ASV29121	Bacteria	Acidobacteriota	Acidobacteria_Gp22	Acidobacteria_Gp22	Acidobacteria_Gp22	Acidobacteria_Gp22
ASV29391	Bacteria	Acidobacteriota	Acidobacteria_Gp22	Acidobacteria_Gp22	Acidobacteria_Gp22	Acidobacteria_Gp22
ASV30482	Bacteria	Acidobacteriota	Acidobacteria_Gp22	Acidobacteria_Gp22	Acidobacteria_Gp22	Acidobacteria_Gp22
ASV30639	Bacteria	Acidobacteriota	Acidobacteria_Gp22	Acidobacteria_Gp22	Acidobacteria_Gp22	Acidobacteria_Gp22
ASV30690	Bacteria	Acidobacteriota	Acidobacteria_Gp22	Acidobacteria_Gp22	Acidobacteria_Gp22	Acidobacteria_Gp22
ASV30959	Bacteria	Acidobacteriota	Acidobacteria_Gp22	Acidobacteria_Gp22	Acidobacteria_Gp22	Acidobacteria_Gp22
ASV31228	Bacteria	Acidobacteriota	Acidobacteria_Gp22	Acidobacteria_Gp22	Acidobacteria_Gp22	Acidobacteria_Gp22
ASV31241	Bacteria	Acidobacteriota	Acidobacteria_Gp22	Acidobacteria_Gp22	Acidobacteria_Gp22	Acidobacteria_Gp22
ASV31437	Bacteria	Acidobacteriota	Acidobacteria_Gp22	Acidobacteria_Gp22	Acidobacteria_Gp22	Acidobacteria_Gp22
ASV31442	Bacteria	Acidobacteriota	Acidobacteria_Gp22	Acidobacteria_Gp22	Acidobacteria_Gp22	Acidobacteria_Gp22
ASV31950	Bacteria	Acidobacteriota	Acidobacteria_Gp22	Acidobacteria_Gp22	Acidobacteria_Gp22	Acidobacteria_Gp22
ASV32715	Bacteria	Acidobacteriota	Acidobacteria_Gp22	Acidobacteria_Gp22	Acidobacteria_Gp22	Acidobacteria_Gp22
ASV32876	Bacteria	Acidobacteriota	Acidobacteria_Gp22	Acidobacteria_Gp22	Acidobacteria_Gp22	Acidobacteria_Gp22
ASV32994	Bacteria	Acidobacteriota	Acidobacteria_Gp22	Acidobacteria_Gp22	Acidobacteria_Gp22	Acidobacteria_Gp22
ASV33384	Bacteria	Acidobacteriota	Acidobacteria_Gp22	Acidobacteria_Gp22	Acidobacteria_Gp22	Acidobacteria_Gp22
ASV33406	Bacteria	Acidobacteriota	Acidobacteria_Gp22	Acidobacteria_Gp22	Acidobacteria_Gp22	Acidobacteria_Gp22
ASV34053	Bacteria	Acidobacteriota	Acidobacteria_Gp22	Acidobacteria_Gp22	Acidobacteria_Gp22	Acidobacteria_Gp22
ASV35721	Bacteria	Acidobacteriota	Acidobacteria_Gp22	Acidobacteria_Gp22	Acidobacteria_Gp22	Acidobacteria_Gp22
ASV35732	Bacteria	Acidobacteriota	Acidobacteria_Gp22	Acidobacteria_Gp22	Acidobacteria_Gp22	Acidobacteria_Gp22
ASV36006	Bacteria	Acidobacteriota	Acidobacteria_Gp22	Acidobacteria_Gp22	Acidobacteria_Gp22	Acidobacteria_Gp22
ASV36644	Bacteria	Acidobacteriota	Acidobacteria_Gp22	Acidobacteria_Gp22	Acidobacteria_Gp22	Acidobacteria_Gp22
ASV36653	Bacteria	Acidobacteriota	Acidobacteria_Gp22	Acidobacteria_Gp22	Acidobacteria_Gp22	Acidobacteria_Gp22
ASV36657	Bacteria	Acidobacteriota	Acidobacteria_Gp22	Acidobacteria_Gp22	Acidobacteria_Gp22	Acidobacteria_Gp22
ASV36994	Bacteria	Acidobacteriota	Acidobacteria_Gp22	Acidobacteria_Gp22	Acidobacteria_Gp22	Acidobacteria_Gp22
ASV37344	Bacteria	Acidobacteriota	Acidobacteria_Gp22	Acidobacteria_Gp22	Acidobacteria_Gp22	Acidobacteria_Gp22
ASV39593	Bacteria	Acidobacteriota	Acidobacteria_Gp22	Acidobacteria_Gp22	Acidobacteria_Gp22	Acidobacteria_Gp22
ASV39621	Bacteria	Acidobacteriota	Acidobacteria_Gp22	Acidobacteria_Gp22	Acidobacteria_Gp22	Acidobacteria_Gp22
ASV42396	Bacteria	Acidobacteriota	Acidobacteria_Gp22	Acidobacteria_Gp22	Acidobacteria_Gp22	Acidobacteria_Gp22
ASV42502	Bacteria	Acidobacteriota	Acidobacteria_Gp22	Acidobacteria_Gp22	Acidobacteria_Gp22	Acidobacteria_Gp22
ASV43508	Bacteria	Acidobacteriota	Acidobacteria_Gp22	Acidobacteria_Gp22	Acidobacteria_Gp22	Acidobacteria_Gp22
ASV43650	Bacteria	Acidobacteriota	Acidobacteria_Gp22	Acidobacteria_Gp22	Acidobacteria_Gp22	Acidobacteria_Gp22
ASV43666	Bacteria	Acidobacteriota	Acidobacteria_Gp22	Acidobacteria_Gp22	Acidobacteria_Gp22	Acidobacteria_Gp22
ASV43972	Bacteria	Acidobacteriota	Acidobacteria_Gp22	Acidobacteria_Gp22	Acidobacteria_Gp22	Acidobacteria_Gp22
ASV46506	Bacteria	Acidobacteriota	Acidobacteria_Gp22	Acidobacteria_Gp22	Acidobacteria_Gp22	Acidobacteria_Gp22
ASV47488	Bacteria	Acidobacteriota	Acidobacteria_Gp22	Acidobacteria_Gp22	Acidobacteria_Gp22	Acidobacteria_Gp22
ASV48152	Bacteria	Acidobacteriota	Acidobacteria_Gp22	Acidobacteria_Gp22	Acidobacteria_Gp22	Acidobacteria_Gp22
ASV48186	Bacteria	Acidobacteriota	Acidobacteria_Gp22	Acidobacteria_Gp22	Acidobacteria_Gp22	Acidobacteria_Gp22
ASV48225	Bacteria	Acidobacteriota	Acidobacteria_Gp22	Acidobacteria_Gp22	Acidobacteria_Gp22	Acidobacteria_Gp22
ASV48226	Bacteria	Acidobacteriota	Acidobacteria_Gp22	Acidobacteria_Gp22	Acidobacteria_Gp22	Acidobacteria_Gp22
ASV48233	Bacteria	Acidobacteriota	Acidobacteria_Gp22	Acidobacteria_Gp22	Acidobacteria_Gp22	Acidobacteria_Gp22
ASV48493	Bacteria	Acidobacteriota	Acidobacteria_Gp22	Acidobacteria_Gp22	Acidobacteria_Gp22	Acidobacteria_Gp22
ASV50353	Bacteria	Acidobacteriota	Acidobacteria_Gp22	Acidobacteria_Gp22	Acidobacteria_Gp22	Acidobacteria_Gp22
ASV54046	Bacteria	Acidobacteriota	Acidobacteria_Gp22	Acidobacteria_Gp22	Acidobacteria_Gp22	Acidobacteria_Gp22
ASV54877	Bacteria	Acidobacteriota	Acidobacteria_Gp22	Acidobacteria_Gp22	Acidobacteria_Gp22	Acidobacteria_Gp22
ASV54918	Bacteria	Acidobacteriota	Acidobacteria_Gp22	Acidobacteria_Gp22	Acidobacteria_Gp22	Acidobacteria_Gp22
ASV6854	Bacteria	Acidobacteriota	Acidobacteria_Gp23	Acidobacteria_Gp23	Acidobacteria_Gp23	Acidobacteria_Gp23
ASV14269	Bacteria	Acidobacteriota	Acidobacteria_Gp23	Acidobacteria_Gp23	Acidobacteria_Gp23	Acidobacteria_Gp23
ASV25226	Bacteria	Acidobacteriota	Acidobacteria_Gp23	Acidobacteria_Gp23	Acidobacteria_Gp23	Acidobacteria_Gp23
ASV26371	Bacteria	Acidobacteriota	Acidobacteria_Gp23	Acidobacteria_Gp23	Acidobacteria_Gp23	Acidobacteria_Gp23
ASV27796	Bacteria	Acidobacteriota	Acidobacteria_Gp23	Acidobacteria_Gp23	Acidobacteria_Gp23	Acidobacteria_Gp23
ASV30462	Bacteria	Acidobacteriota	Acidobacteria_Gp23	Acidobacteria_Gp23	Acidobacteria_Gp23	Acidobacteria_Gp23
ASV36702	Bacteria	Acidobacteriota	Acidobacteria_Gp23	Acidobacteria_Gp23	Acidobacteria_Gp23	Acidobacteria_Gp23
ASV44227	Bacteria	Acidobacteriota	Acidobacteria_Gp23	Acidobacteria_Gp23	Acidobacteria_Gp23	Acidobacteria_Gp23
ASV930	Bacteria	Acidobacteriota	Acidobacteria_Gp25	Acidobacteria_Gp25	Acidobacteria_Gp25	Acidobacteria_Gp25
ASV1206	Bacteria	Acidobacteriota	Acidobacteria_Gp25	Acidobacteria_Gp25	Acidobacteria_Gp25	Acidobacteria_Gp25
ASV1413	Bacteria	Acidobacteriota	Acidobacteria_Gp25	Acidobacteria_Gp25	Acidobacteria_Gp25	Acidobacteria_Gp25
ASV1862	Bacteria	Acidobacteriota	Acidobacteria_Gp25	Acidobacteria_Gp25	Acidobacteria_Gp25	Acidobacteria_Gp25
ASV1871	Bacteria	Acidobacteriota	Acidobacteria_Gp25	Acidobacteria_Gp25	Acidobacteria_Gp25	Acidobacteria_Gp25
ASV2140	Bacteria	Acidobacteriota	Acidobacteria_Gp25	Acidobacteria_Gp25	Acidobacteria_Gp25	Acidobacteria_Gp25
ASV2233	Bacteria	Acidobacteriota	Acidobacteria_Gp25	Acidobacteria_Gp25	Acidobacteria_Gp25	Acidobacteria_Gp25
ASV2327	Bacteria	Acidobacteriota	Acidobacteria_Gp25	Acidobacteria_Gp25	Acidobacteria_Gp25	Acidobacteria_Gp25
ASV2958	Bacteria	Acidobacteriota	Acidobacteria_Gp25	Acidobacteria_Gp25	Acidobacteria_Gp25	Acidobacteria_Gp25
ASV3003	Bacteria	Acidobacteriota	Acidobacteria_Gp25	Acidobacteria_Gp25	Acidobacteria_Gp25	Acidobacteria_Gp25
ASV3529	Bacteria	Acidobacteriota	Acidobacteria_Gp25	Acidobacteria_Gp25	Acidobacteria_Gp25	Acidobacteria_Gp25
ASV3594	Bacteria	Acidobacteriota	Acidobacteria_Gp25	Acidobacteria_Gp25	Acidobacteria_Gp25	Acidobacteria_Gp25
ASV4024	Bacteria	Acidobacteriota	Acidobacteria_Gp25	Acidobacteria_Gp25	Acidobacteria_Gp25	Acidobacteria_Gp25
ASV4234	Bacteria	Acidobacteriota	Acidobacteria_Gp25	Acidobacteria_Gp25	Acidobacteria_Gp25	Acidobacteria_Gp25
ASV4834	Bacteria	Acidobacteriota	Acidobacteria_Gp25	Acidobacteria_Gp25	Acidobacteria_Gp25	Acidobacteria_Gp25
ASV4888	Bacteria	Acidobacteriota	Acidobacteria_Gp25	Acidobacteria_Gp25	Acidobacteria_Gp25	Acidobacteria_Gp25
ASV5326	Bacteria	Acidobacteriota	Acidobacteria_Gp25	Acidobacteria_Gp25	Acidobacteria_Gp25	Acidobacteria_Gp25
ASV5565	Bacteria	Acidobacteriota	Acidobacteria_Gp25	Acidobacteria_Gp25	Acidobacteria_Gp25	Acidobacteria_Gp25
ASV6827	Bacteria	Acidobacteriota	Acidobacteria_Gp25	Acidobacteria_Gp25	Acidobacteria_Gp25	Acidobacteria_Gp25
ASV6971	Bacteria	Acidobacteriota	Acidobacteria_Gp25	Acidobacteria_Gp25	Acidobacteria_Gp25	Acidobacteria_Gp25
ASV7085	Bacteria	Acidobacteriota	Acidobacteria_Gp25	Acidobacteria_Gp25	Acidobacteria_Gp25	Acidobacteria_Gp25
ASV7377	Bacteria	Acidobacteriota	Acidobacteria_Gp25	Acidobacteria_Gp25	Acidobacteria_Gp25	Acidobacteria_Gp25
ASV7590	Bacteria	Acidobacteriota	Acidobacteria_Gp25	Acidobacteria_Gp25	Acidobacteria_Gp25	Acidobacteria_Gp25
ASV7890	Bacteria	Acidobacteriota	Acidobacteria_Gp25	Acidobacteria_Gp25	Acidobacteria_Gp25	Acidobacteria_Gp25
ASV7944	Bacteria	Acidobacteriota	Acidobacteria_Gp25	Acidobacteria_Gp25	Acidobacteria_Gp25	Acidobacteria_Gp25
ASV8387	Bacteria	Acidobacteriota	Acidobacteria_Gp25	Acidobacteria_Gp25	Acidobacteria_Gp25	Acidobacteria_Gp25
ASV8603	Bacteria	Acidobacteriota	Acidobacteria_Gp25	Acidobacteria_Gp25	Acidobacteria_Gp25	Acidobacteria_Gp25
ASV8798	Bacteria	Acidobacteriota	Acidobacteria_Gp25	Acidobacteria_Gp25	Acidobacteria_Gp25	Acidobacteria_Gp25
ASV10222	Bacteria	Acidobacteriota	Acidobacteria_Gp25	Acidobacteria_Gp25	Acidobacteria_Gp25	Acidobacteria_Gp25
ASV10689	Bacteria	Acidobacteriota	Acidobacteria_Gp25	Acidobacteria_Gp25	Acidobacteria_Gp25	Acidobacteria_Gp25
ASV12264	Bacteria	Acidobacteriota	Acidobacteria_Gp25	Acidobacteria_Gp25	Acidobacteria_Gp25	Acidobacteria_Gp25
ASV12526	Bacteria	Acidobacteriota	Acidobacteria_Gp25	Acidobacteria_Gp25	Acidobacteria_Gp25	Acidobacteria_Gp25
ASV12645	Bacteria	Acidobacteriota	Acidobacteria_Gp25	Acidobacteria_Gp25	Acidobacteria_Gp25	Acidobacteria_Gp25
ASV12937	Bacteria	Acidobacteriota	Acidobacteria_Gp25	Acidobacteria_Gp25	Acidobacteria_Gp25	Acidobacteria_Gp25
ASV13646	Bacteria	Acidobacteriota	Acidobacteria_Gp25	Acidobacteria_Gp25	Acidobacteria_Gp25	Acidobacteria_Gp25
ASV14089	Bacteria	Acidobacteriota	Acidobacteria_Gp25	Acidobacteria_Gp25	Acidobacteria_Gp25	Acidobacteria_Gp25
ASV16040	Bacteria	Acidobacteriota	Acidobacteria_Gp25	Acidobacteria_Gp25	Acidobacteria_Gp25	Acidobacteria_Gp25
ASV18833	Bacteria	Acidobacteriota	Acidobacteria_Gp25	Acidobacteria_Gp25	Acidobacteria_Gp25	Acidobacteria_Gp25
ASV19287	Bacteria	Acidobacteriota	Acidobacteria_Gp25	Acidobacteria_Gp25	Acidobacteria_Gp25	Acidobacteria_Gp25
ASV19295	Bacteria	Acidobacteriota	Acidobacteria_Gp25	Acidobacteria_Gp25	Acidobacteria_Gp25	Acidobacteria_Gp25
ASV21214	Bacteria	Acidobacteriota	Acidobacteria_Gp25	Acidobacteria_Gp25	Acidobacteria_Gp25	Acidobacteria_Gp25
ASV24125	Bacteria	Acidobacteriota	Acidobacteria_Gp25	Acidobacteria_Gp25	Acidobacteria_Gp25	Acidobacteria_Gp25
ASV24574	Bacteria	Acidobacteriota	Acidobacteria_Gp25	Acidobacteria_Gp25	Acidobacteria_Gp25	Acidobacteria_Gp25
ASV25434	Bacteria	Acidobacteriota	Acidobacteria_Gp25	Acidobacteria_Gp25	Acidobacteria_Gp25	Acidobacteria_Gp25
ASV26811	Bacteria	Acidobacteriota	Acidobacteria_Gp25	Acidobacteria_Gp25	Acidobacteria_Gp25	Acidobacteria_Gp25
ASV26866	Bacteria	Acidobacteriota	Acidobacteria_Gp25	Acidobacteria_Gp25	Acidobacteria_Gp25	Acidobacteria_Gp25
ASV28462	Bacteria	Acidobacteriota	Acidobacteria_Gp25	Acidobacteria_Gp25	Acidobacteria_Gp25	Acidobacteria_Gp25
ASV28532	Bacteria	Acidobacteriota	Acidobacteria_Gp25	Acidobacteria_Gp25	Acidobacteria_Gp25	Acidobacteria_Gp25
ASV29397	Bacteria	Acidobacteriota	Acidobacteria_Gp25	Acidobacteria_Gp25	Acidobacteria_Gp25	Acidobacteria_Gp25
ASV33056	Bacteria	Acidobacteriota	Acidobacteria_Gp25	Acidobacteria_Gp25	Acidobacteria_Gp25	Acidobacteria_Gp25
ASV35284	Bacteria	Acidobacteriota	Acidobacteria_Gp25	Acidobacteria_Gp25	Acidobacteria_Gp25	Acidobacteria_Gp25
ASV36957	Bacteria	Acidobacteriota	Acidobacteria_Gp25	Acidobacteria_Gp25	Acidobacteria_Gp25	Acidobacteria_Gp25
ASV39227	Bacteria	Acidobacteriota	Acidobacteria_Gp25	Acidobacteria_Gp25	Acidobacteria_Gp25	Acidobacteria_Gp25
ASV42439	Bacteria	Acidobacteriota	Acidobacteria_Gp25	Acidobacteria_Gp25	Acidobacteria_Gp25	Acidobacteria_Gp25
ASV42538	Bacteria	Acidobacteriota	Acidobacteria_Gp25	Acidobacteria_Gp25	Acidobacteria_Gp25	Acidobacteria_Gp25
ASV44722	Bacteria	Acidobacteriota	Acidobacteria_Gp25	Acidobacteria_Gp25	Acidobacteria_Gp25	Acidobacteria_Gp25
ASV48237	Bacteria	Acidobacteriota	Acidobacteria_Gp25	Acidobacteria_Gp25	Acidobacteria_Gp25	Acidobacteria_Gp25
ASV59080	Bacteria	Acidobacteriota	Acidobacteria_Gp25	Acidobacteria_Gp25	Acidobacteria_Gp25	Acidobacteria_Gp25
ASV12141	Bacteria	Acidobacteriota	Acidobacteria_Gp26	Acidobacteria_Gp26	Acidobacteria_Gp26	Acidobacteria_Gp26
ASV18431	Bacteria	Acidobacteriota	Acidobacteria_Gp26	Acidobacteria_Gp26	Acidobacteria_Gp26	Acidobacteria_Gp26
ASV20416	Bacteria	Acidobacteriota	Acidobacteria_Gp26	Acidobacteria_Gp26	Acidobacteria_Gp26	Acidobacteria_Gp26
ASV25559	Bacteria	Acidobacteriota	Acidobacteria_Gp26	Acidobacteria_Gp26	Acidobacteria_Gp26	Acidobacteria_Gp26
ASV40285	Bacteria	Acidobacteriota	Acidobacteria_Gp26	Acidobacteria_Gp26	Acidobacteria_Gp26	Acidobacteria_Gp26
ASV45162	Bacteria	Acidobacteriota	Acidobacteria_Gp26	Acidobacteria_Gp26	Acidobacteria_Gp26	Acidobacteria_Gp26
ASV59109	Bacteria	Acidobacteriota	Acidobacteria_Gp26	Acidobacteria_Gp26	Acidobacteria_Gp26	Acidobacteria_Gp26
ASV1014	Bacteria	Acidobacteriota	Acidobacteria_Gp3	Acidobacteria_Gp3	Acidobacteria_Gp3	Acidobacteria_Gp3
ASV1257	Bacteria	Acidobacteriota	Acidobacteria_Gp3	Acidobacteria_Gp3	Acidobacteria_Gp3	Acidobacteria_Gp3
ASV3160	Bacteria	Acidobacteriota	Acidobacteria_Gp3	Acidobacteria_Gp3	Acidobacteria_Gp3	Acidobacteria_Gp3
ASV3224	Bacteria	Acidobacteriota	Acidobacteria_Gp3	Acidobacteria_Gp3	Acidobacteria_Gp3	Acidobacteria_Gp3
ASV3238	Bacteria	Acidobacteriota	Acidobacteria_Gp3	Acidobacteria_Gp3	Acidobacteria_Gp3	Acidobacteria_Gp3
ASV3904	Bacteria	Acidobacteriota	Acidobacteria_Gp3	Acidobacteria_Gp3	Acidobacteria_Gp3	Acidobacteria_Gp3
ASV4127	Bacteria	Acidobacteriota	Acidobacteria_Gp3	Acidobacteria_Gp3	Acidobacteria_Gp3	Acidobacteria_Gp3
ASV4559	Bacteria	Acidobacteriota	Acidobacteria_Gp3	Acidobacteria_Gp3	Acidobacteria_Gp3	Acidobacteria_Gp3
ASV4644	Bacteria	Acidobacteriota	Acidobacteria_Gp3	Acidobacteria_Gp3	Acidobacteria_Gp3	Acidobacteria_Gp3
ASV4967	Bacteria	Acidobacteriota	Acidobacteria_Gp3	Acidobacteria_Gp3	Acidobacteria_Gp3	Acidobacteria_Gp3
ASV5253	Bacteria	Acidobacteriota	Acidobacteria_Gp3	Acidobacteria_Gp3	Acidobacteria_Gp3	Acidobacteria_Gp3
ASV5734	Bacteria	Acidobacteriota	Acidobacteria_Gp3	Acidobacteria_Gp3	Acidobacteria_Gp3	Acidobacteria_Gp3
ASV5842	Bacteria	Acidobacteriota	Acidobacteria_Gp3	Acidobacteria_Gp3	Acidobacteria_Gp3	Acidobacteria_Gp3
ASV5851	Bacteria	Acidobacteriota	Acidobacteria_Gp3	Acidobacteria_Gp3	Acidobacteria_Gp3	Acidobacteria_Gp3
ASV5872	Bacteria	Acidobacteriota	Acidobacteria_Gp3	Acidobacteria_Gp3	Acidobacteria_Gp3	Acidobacteria_Gp3
ASV6088	Bacteria	Acidobacteriota	Acidobacteria_Gp3	Acidobacteria_Gp3	Acidobacteria_Gp3	Acidobacteria_Gp3
ASV6161	Bacteria	Acidobacteriota	Acidobacteria_Gp3	Acidobacteria_Gp3	Acidobacteria_Gp3	Acidobacteria_Gp3
ASV6303	Bacteria	Acidobacteriota	Acidobacteria_Gp3	Acidobacteria_Gp3	Acidobacteria_Gp3	Acidobacteria_Gp3
ASV6394	Bacteria	Acidobacteriota	Acidobacteria_Gp3	Acidobacteria_Gp3	Acidobacteria_Gp3	Acidobacteria_Gp3
ASV6513	Bacteria	Acidobacteriota	Acidobacteria_Gp3	Acidobacteria_Gp3	Acidobacteria_Gp3	Acidobacteria_Gp3
ASV6757	Bacteria	Acidobacteriota	Acidobacteria_Gp3	Acidobacteria_Gp3	Acidobacteria_Gp3	Acidobacteria_Gp3
ASV6975	Bacteria	Acidobacteriota	Acidobacteria_Gp3	Acidobacteria_Gp3	Acidobacteria_Gp3	Acidobacteria_Gp3
ASV7163	Bacteria	Acidobacteriota	Acidobacteria_Gp3	Acidobacteria_Gp3	Acidobacteria_Gp3	Acidobacteria_Gp3
ASV7211	Bacteria	Acidobacteriota	Acidobacteria_Gp3	Acidobacteria_Gp3	Acidobacteria_Gp3	Acidobacteria_Gp3
ASV7422	Bacteria	Acidobacteriota	Acidobacteria_Gp3	Acidobacteria_Gp3	Acidobacteria_Gp3	Acidobacteria_Gp3
ASV7596	Bacteria	Acidobacteriota	Acidobacteria_Gp3	Acidobacteria_Gp3	Acidobacteria_Gp3	Acidobacteria_Gp3
ASV7870	Bacteria	Acidobacteriota	Acidobacteria_Gp3	Acidobacteria_Gp3	Acidobacteria_Gp3	Acidobacteria_Gp3
ASV7992	Bacteria	Acidobacteriota	Acidobacteria_Gp3	Acidobacteria_Gp3	Acidobacteria_Gp3	Acidobacteria_Gp3
ASV8067	Bacteria	Acidobacteriota	Acidobacteria_Gp3	Acidobacteria_Gp3	Acidobacteria_Gp3	Acidobacteria_Gp3
ASV9408	Bacteria	Acidobacteriota	Acidobacteria_Gp3	Acidobacteria_Gp3	Acidobacteria_Gp3	Acidobacteria_Gp3
ASV9426	Bacteria	Acidobacteriota	Acidobacteria_Gp3	Acidobacteria_Gp3	Acidobacteria_Gp3	Acidobacteria_Gp3
ASV9627	Bacteria	Acidobacteriota	Acidobacteria_Gp3	Acidobacteria_Gp3	Acidobacteria_Gp3	Acidobacteria_Gp3
ASV9633	Bacteria	Acidobacteriota	Acidobacteria_Gp3	Acidobacteria_Gp3	Acidobacteria_Gp3	Acidobacteria_Gp3
ASV9781	Bacteria	Acidobacteriota	Acidobacteria_Gp3	Acidobacteria_Gp3	Acidobacteria_Gp3	Acidobacteria_Gp3
ASV10138	Bacteria	Acidobacteriota	Acidobacteria_Gp3	Acidobacteria_Gp3	Acidobacteria_Gp3	Acidobacteria_Gp3
ASV10769	Bacteria	Acidobacteriota	Acidobacteria_Gp3	Acidobacteria_Gp3	Acidobacteria_Gp3	Acidobacteria_Gp3
ASV10833	Bacteria	Acidobacteriota	Acidobacteria_Gp3	Acidobacteria_Gp3	Acidobacteria_Gp3	Acidobacteria_Gp3
ASV10932	Bacteria	Acidobacteriota	Acidobacteria_Gp3	Acidobacteria_Gp3	Acidobacteria_Gp3	Acidobacteria_Gp3
ASV11231	Bacteria	Acidobacteriota	Acidobacteria_Gp3	Acidobacteria_Gp3	Acidobacteria_Gp3	Acidobacteria_Gp3
ASV11237	Bacteria	Acidobacteriota	Acidobacteria_Gp3	Acidobacteria_Gp3	Acidobacteria_Gp3	Acidobacteria_Gp3
ASV11304	Bacteria	Acidobacteriota	Acidobacteria_Gp3	Acidobacteria_Gp3	Acidobacteria_Gp3	Acidobacteria_Gp3
ASV12098	Bacteria	Acidobacteriota	Acidobacteria_Gp3	Acidobacteria_Gp3	Acidobacteria_Gp3	Acidobacteria_Gp3
ASV12522	Bacteria	Acidobacteriota	Acidobacteria_Gp3	Acidobacteria_Gp3	Acidobacteria_Gp3	Acidobacteria_Gp3
ASV12680	Bacteria	Acidobacteriota	Acidobacteria_Gp3	Acidobacteria_Gp3	Acidobacteria_Gp3	Acidobacteria_Gp3
ASV12860	Bacteria	Acidobacteriota	Acidobacteria_Gp3	Acidobacteria_Gp3	Acidobacteria_Gp3	Acidobacteria_Gp3
ASV12956	Bacteria	Acidobacteriota	Acidobacteria_Gp3	Acidobacteria_Gp3	Acidobacteria_Gp3	Acidobacteria_Gp3
ASV13236	Bacteria	Acidobacteriota	Acidobacteria_Gp3	Acidobacteria_Gp3	Acidobacteria_Gp3	Acidobacteria_Gp3
ASV13622	Bacteria	Acidobacteriota	Acidobacteria_Gp3	Acidobacteria_Gp3	Acidobacteria_Gp3	Acidobacteria_Gp3
ASV13886	Bacteria	Acidobacteriota	Acidobacteria_Gp3	Acidobacteria_Gp3	Acidobacteria_Gp3	Acidobacteria_Gp3
ASV14058	Bacteria	Acidobacteriota	Acidobacteria_Gp3	Acidobacteria_Gp3	Acidobacteria_Gp3	Acidobacteria_Gp3
ASV14162	Bacteria	Acidobacteriota	Acidobacteria_Gp3	Acidobacteria_Gp3	Acidobacteria_Gp3	Acidobacteria_Gp3
ASV14166	Bacteria	Acidobacteriota	Acidobacteria_Gp3	Acidobacteria_Gp3	Acidobacteria_Gp3	Acidobacteria_Gp3
ASV14181	Bacteria	Acidobacteriota	Acidobacteria_Gp3	Acidobacteria_Gp3	Acidobacteria_Gp3	Acidobacteria_Gp3
ASV14297	Bacteria	Acidobacteriota	Acidobacteria_Gp3	Acidobacteria_Gp3	Acidobacteria_Gp3	Acidobacteria_Gp3
ASV14988	Bacteria	Acidobacteriota	Acidobacteria_Gp3	Acidobacteria_Gp3	Acidobacteria_Gp3	Acidobacteria_Gp3
ASV15134	Bacteria	Acidobacteriota	Acidobacteria_Gp3	Acidobacteria_Gp3	Acidobacteria_Gp3	Acidobacteria_Gp3
ASV15171	Bacteria	Acidobacteriota	Acidobacteria_Gp3	Acidobacteria_Gp3	Acidobacteria_Gp3	Acidobacteria_Gp3
ASV15262	Bacteria	Acidobacteriota	Acidobacteria_Gp3	Acidobacteria_Gp3	Acidobacteria_Gp3	Acidobacteria_Gp3
ASV15521	Bacteria	Acidobacteriota	Acidobacteria_Gp3	Acidobacteria_Gp3	Acidobacteria_Gp3	Acidobacteria_Gp3
ASV15670	Bacteria	Acidobacteriota	Acidobacteria_Gp3	Acidobacteria_Gp3	Acidobacteria_Gp3	Acidobacteria_Gp3
ASV15683	Bacteria	Acidobacteriota	Acidobacteria_Gp3	Acidobacteria_Gp3	Acidobacteria_Gp3	Acidobacteria_Gp3
ASV16470	Bacteria	Acidobacteriota	Acidobacteria_Gp3	Acidobacteria_Gp3	Acidobacteria_Gp3	Acidobacteria_Gp3
ASV16502	Bacteria	Acidobacteriota	Acidobacteria_Gp3	Acidobacteria_Gp3	Acidobacteria_Gp3	Acidobacteria_Gp3
ASV16537	Bacteria	Acidobacteriota	Acidobacteria_Gp3	Acidobacteria_Gp3	Acidobacteria_Gp3	Acidobacteria_Gp3
ASV16679	Bacteria	Acidobacteriota	Acidobacteria_Gp3	Acidobacteria_Gp3	Acidobacteria_Gp3	Acidobacteria_Gp3
ASV16755	Bacteria	Acidobacteriota	Acidobacteria_Gp3	Acidobacteria_Gp3	Acidobacteria_Gp3	Acidobacteria_Gp3
ASV16812	Bacteria	Acidobacteriota	Acidobacteria_Gp3	Acidobacteria_Gp3	Acidobacteria_Gp3	Acidobacteria_Gp3
ASV16819	Bacteria	Acidobacteriota	Acidobacteria_Gp3	Acidobacteria_Gp3	Acidobacteria_Gp3	Acidobacteria_Gp3
ASV16997	Bacteria	Acidobacteriota	Acidobacteria_Gp3	Acidobacteria_Gp3	Acidobacteria_Gp3	Acidobacteria_Gp3
ASV17264	Bacteria	Acidobacteriota	Acidobacteria_Gp3	Acidobacteria_Gp3	Acidobacteria_Gp3	Acidobacteria_Gp3
ASV17425	Bacteria	Acidobacteriota	Acidobacteria_Gp3	Acidobacteria_Gp3	Acidobacteria_Gp3	Acidobacteria_Gp3
ASV17439	Bacteria	Acidobacteriota	Acidobacteria_Gp3	Acidobacteria_Gp3	Acidobacteria_Gp3	Acidobacteria_Gp3
ASV17510	Bacteria	Acidobacteriota	Acidobacteria_Gp3	Acidobacteria_Gp3	Acidobacteria_Gp3	Acidobacteria_Gp3
ASV17678	Bacteria	Acidobacteriota	Acidobacteria_Gp3	Acidobacteria_Gp3	Acidobacteria_Gp3	Acidobacteria_Gp3
ASV17710	Bacteria	Acidobacteriota	Acidobacteria_Gp3	Acidobacteria_Gp3	Acidobacteria_Gp3	Acidobacteria_Gp3
ASV17827	Bacteria	Acidobacteriota	Acidobacteria_Gp3	Acidobacteria_Gp3	Acidobacteria_Gp3	Acidobacteria_Gp3
ASV17967	Bacteria	Acidobacteriota	Acidobacteria_Gp3	Acidobacteria_Gp3	Acidobacteria_Gp3	Acidobacteria_Gp3
ASV18051	Bacteria	Acidobacteriota	Acidobacteria_Gp3	Acidobacteria_Gp3	Acidobacteria_Gp3	Acidobacteria_Gp3
ASV18060	Bacteria	Acidobacteriota	Acidobacteria_Gp3	Acidobacteria_Gp3	Acidobacteria_Gp3	Acidobacteria_Gp3
ASV18110	Bacteria	Acidobacteriota	Acidobacteria_Gp3	Acidobacteria_Gp3	Acidobacteria_Gp3	Acidobacteria_Gp3
ASV18349	Bacteria	Acidobacteriota	Acidobacteria_Gp3	Acidobacteria_Gp3	Acidobacteria_Gp3	Acidobacteria_Gp3
ASV18422	Bacteria	Acidobacteriota	Acidobacteria_Gp3	Acidobacteria_Gp3	Acidobacteria_Gp3	Acidobacteria_Gp3
ASV18615	Bacteria	Acidobacteriota	Acidobacteria_Gp3	Acidobacteria_Gp3	Acidobacteria_Gp3	Acidobacteria_Gp3
ASV18621	Bacteria	Acidobacteriota	Acidobacteria_Gp3	Acidobacteria_Gp3	Acidobacteria_Gp3	Acidobacteria_Gp3
ASV19166	Bacteria	Acidobacteriota	Acidobacteria_Gp3	Acidobacteria_Gp3	Acidobacteria_Gp3	Acidobacteria_Gp3
ASV19630	Bacteria	Acidobacteriota	Acidobacteria_Gp3	Acidobacteria_Gp3	Acidobacteria_Gp3	Acidobacteria_Gp3
ASV19900	Bacteria	Acidobacteriota	Acidobacteria_Gp3	Acidobacteria_Gp3	Acidobacteria_Gp3	Acidobacteria_Gp3
ASV19970	Bacteria	Acidobacteriota	Acidobacteria_Gp3	Acidobacteria_Gp3	Acidobacteria_Gp3	Acidobacteria_Gp3
ASV20543	Bacteria	Acidobacteriota	Acidobacteria_Gp3	Acidobacteria_Gp3	Acidobacteria_Gp3	Acidobacteria_Gp3
ASV20708	Bacteria	Acidobacteriota	Acidobacteria_Gp3	Acidobacteria_Gp3	Acidobacteria_Gp3	Acidobacteria_Gp3
ASV20854	Bacteria	Acidobacteriota	Acidobacteria_Gp3	Acidobacteria_Gp3	Acidobacteria_Gp3	Acidobacteria_Gp3
ASV21105	Bacteria	Acidobacteriota	Acidobacteria_Gp3	Acidobacteria_Gp3	Acidobacteria_Gp3	Acidobacteria_Gp3
ASV21584	Bacteria	Acidobacteriota	Acidobacteria_Gp3	Acidobacteria_Gp3	Acidobacteria_Gp3	Acidobacteria_Gp3
ASV21586	Bacteria	Acidobacteriota	Acidobacteria_Gp3	Acidobacteria_Gp3	Acidobacteria_Gp3	Acidobacteria_Gp3
ASV21673	Bacteria	Acidobacteriota	Acidobacteria_Gp3	Acidobacteria_Gp3	Acidobacteria_Gp3	Acidobacteria_Gp3
ASV21735	Bacteria	Acidobacteriota	Acidobacteria_Gp3	Acidobacteria_Gp3	Acidobacteria_Gp3	Acidobacteria_Gp3
ASV21872	Bacteria	Acidobacteriota	Acidobacteria_Gp3	Acidobacteria_Gp3	Acidobacteria_Gp3	Acidobacteria_Gp3
ASV22070	Bacteria	Acidobacteriota	Acidobacteria_Gp3	Acidobacteria_Gp3	Acidobacteria_Gp3	Acidobacteria_Gp3
ASV22321	Bacteria	Acidobacteriota	Acidobacteria_Gp3	Acidobacteria_Gp3	Acidobacteria_Gp3	Acidobacteria_Gp3
ASV22859	Bacteria	Acidobacteriota	Acidobacteria_Gp3	Acidobacteria_Gp3	Acidobacteria_Gp3	Acidobacteria_Gp3
ASV23364	Bacteria	Acidobacteriota	Acidobacteria_Gp3	Acidobacteria_Gp3	Acidobacteria_Gp3	Acidobacteria_Gp3
ASV23370	Bacteria	Acidobacteriota	Acidobacteria_Gp3	Acidobacteria_Gp3	Acidobacteria_Gp3	Acidobacteria_Gp3
ASV23385	Bacteria	Acidobacteriota	Acidobacteria_Gp3	Acidobacteria_Gp3	Acidobacteria_Gp3	Acidobacteria_Gp3
ASV23473	Bacteria	Acidobacteriota	Acidobacteria_Gp3	Acidobacteria_Gp3	Acidobacteria_Gp3	Acidobacteria_Gp3
ASV23655	Bacteria	Acidobacteriota	Acidobacteria_Gp3	Acidobacteria_Gp3	Acidobacteria_Gp3	Acidobacteria_Gp3
ASV24432	Bacteria	Acidobacteriota	Acidobacteria_Gp3	Acidobacteria_Gp3	Acidobacteria_Gp3	Acidobacteria_Gp3
ASV24642	Bacteria	Acidobacteriota	Acidobacteria_Gp3	Acidobacteria_Gp3	Acidobacteria_Gp3	Acidobacteria_Gp3
ASV24822	Bacteria	Acidobacteriota	Acidobacteria_Gp3	Acidobacteria_Gp3	Acidobacteria_Gp3	Acidobacteria_Gp3
ASV25023	Bacteria	Acidobacteriota	Acidobacteria_Gp3	Acidobacteria_Gp3	Acidobacteria_Gp3	Acidobacteria_Gp3
ASV25533	Bacteria	Acidobacteriota	Acidobacteria_Gp3	Acidobacteria_Gp3	Acidobacteria_Gp3	Acidobacteria_Gp3
ASV25820	Bacteria	Acidobacteriota	Acidobacteria_Gp3	Acidobacteria_Gp3	Acidobacteria_Gp3	Acidobacteria_Gp3
ASV26840	Bacteria	Acidobacteriota	Acidobacteria_Gp3	Acidobacteria_Gp3	Acidobacteria_Gp3	Acidobacteria_Gp3
ASV27520	Bacteria	Acidobacteriota	Acidobacteria_Gp3	Acidobacteria_Gp3	Acidobacteria_Gp3	Acidobacteria_Gp3
ASV27537	Bacteria	Acidobacteriota	Acidobacteria_Gp3	Acidobacteria_Gp3	Acidobacteria_Gp3	Acidobacteria_Gp3
ASV27666	Bacteria	Acidobacteriota	Acidobacteria_Gp3	Acidobacteria_Gp3	Acidobacteria_Gp3	Acidobacteria_Gp3
ASV27682	Bacteria	Acidobacteriota	Acidobacteria_Gp3	Acidobacteria_Gp3	Acidobacteria_Gp3	Acidobacteria_Gp3
ASV27976	Bacteria	Acidobacteriota	Acidobacteria_Gp3	Acidobacteria_Gp3	Acidobacteria_Gp3	Acidobacteria_Gp3
ASV28256	Bacteria	Acidobacteriota	Acidobacteria_Gp3	Acidobacteria_Gp3	Acidobacteria_Gp3	Acidobacteria_Gp3
ASV28432	Bacteria	Acidobacteriota	Acidobacteria_Gp3	Acidobacteria_Gp3	Acidobacteria_Gp3	Acidobacteria_Gp3
ASV28469	Bacteria	Acidobacteriota	Acidobacteria_Gp3	Acidobacteria_Gp3	Acidobacteria_Gp3	Acidobacteria_Gp3
ASV28780	Bacteria	Acidobacteriota	Acidobacteria_Gp3	Acidobacteria_Gp3	Acidobacteria_Gp3	Acidobacteria_Gp3
ASV28945	Bacteria	Acidobacteriota	Acidobacteria_Gp3	Acidobacteria_Gp3	Acidobacteria_Gp3	Acidobacteria_Gp3
ASV28961	Bacteria	Acidobacteriota	Acidobacteria_Gp3	Acidobacteria_Gp3	Acidobacteria_Gp3	Acidobacteria_Gp3
ASV29065	Bacteria	Acidobacteriota	Acidobacteria_Gp3	Acidobacteria_Gp3	Acidobacteria_Gp3	Acidobacteria_Gp3
ASV29183	Bacteria	Acidobacteriota	Acidobacteria_Gp3	Acidobacteria_Gp3	Acidobacteria_Gp3	Acidobacteria_Gp3
ASV29387	Bacteria	Acidobacteriota	Acidobacteria_Gp3	Acidobacteria_Gp3	Acidobacteria_Gp3	Acidobacteria_Gp3
ASV29428	Bacteria	Acidobacteriota	Acidobacteria_Gp3	Acidobacteria_Gp3	Acidobacteria_Gp3	Acidobacteria_Gp3
ASV29438	Bacteria	Acidobacteriota	Acidobacteria_Gp3	Acidobacteria_Gp3	Acidobacteria_Gp3	Acidobacteria_Gp3
ASV29441	Bacteria	Acidobacteriota	Acidobacteria_Gp3	Acidobacteria_Gp3	Acidobacteria_Gp3	Acidobacteria_Gp3
ASV29599	Bacteria	Acidobacteriota	Acidobacteria_Gp3	Acidobacteria_Gp3	Acidobacteria_Gp3	Acidobacteria_Gp3
ASV30405	Bacteria	Acidobacteriota	Acidobacteria_Gp3	Acidobacteria_Gp3	Acidobacteria_Gp3	Acidobacteria_Gp3
ASV30836	Bacteria	Acidobacteriota	Acidobacteria_Gp3	Acidobacteria_Gp3	Acidobacteria_Gp3	Acidobacteria_Gp3
ASV31149	Bacteria	Acidobacteriota	Acidobacteria_Gp3	Acidobacteria_Gp3	Acidobacteria_Gp3	Acidobacteria_Gp3
ASV31348	Bacteria	Acidobacteriota	Acidobacteria_Gp3	Acidobacteria_Gp3	Acidobacteria_Gp3	Acidobacteria_Gp3
ASV31498	Bacteria	Acidobacteriota	Acidobacteria_Gp3	Acidobacteria_Gp3	Acidobacteria_Gp3	Acidobacteria_Gp3
ASV31507	Bacteria	Acidobacteriota	Acidobacteria_Gp3	Acidobacteria_Gp3	Acidobacteria_Gp3	Acidobacteria_Gp3
ASV31622	Bacteria	Acidobacteriota	Acidobacteria_Gp3	Acidobacteria_Gp3	Acidobacteria_Gp3	Acidobacteria_Gp3
ASV32674	Bacteria	Acidobacteriota	Acidobacteria_Gp3	Acidobacteria_Gp3	Acidobacteria_Gp3	Acidobacteria_Gp3
ASV32698	Bacteria	Acidobacteriota	Acidobacteria_Gp3	Acidobacteria_Gp3	Acidobacteria_Gp3	Acidobacteria_Gp3
ASV33060	Bacteria	Acidobacteriota	Acidobacteria_Gp3	Acidobacteria_Gp3	Acidobacteria_Gp3	Acidobacteria_Gp3
ASV33063	Bacteria	Acidobacteriota	Acidobacteria_Gp3	Acidobacteria_Gp3	Acidobacteria_Gp3	Acidobacteria_Gp3
ASV33107	Bacteria	Acidobacteriota	Acidobacteria_Gp3	Acidobacteria_Gp3	Acidobacteria_Gp3	Acidobacteria_Gp3
ASV33397	Bacteria	Acidobacteriota	Acidobacteria_Gp3	Acidobacteria_Gp3	Acidobacteria_Gp3	Acidobacteria_Gp3
ASV33702	Bacteria	Acidobacteriota	Acidobacteria_Gp3	Acidobacteria_Gp3	Acidobacteria_Gp3	Acidobacteria_Gp3
ASV34809	Bacteria	Acidobacteriota	Acidobacteria_Gp3	Acidobacteria_Gp3	Acidobacteria_Gp3	Acidobacteria_Gp3
ASV35166	Bacteria	Acidobacteriota	Acidobacteria_Gp3	Acidobacteria_Gp3	Acidobacteria_Gp3	Acidobacteria_Gp3
ASV35530	Bacteria	Acidobacteriota	Acidobacteria_Gp3	Acidobacteria_Gp3	Acidobacteria_Gp3	Acidobacteria_Gp3
ASV36470	Bacteria	Acidobacteriota	Acidobacteria_Gp3	Acidobacteria_Gp3	Acidobacteria_Gp3	Acidobacteria_Gp3
ASV36758	Bacteria	Acidobacteriota	Acidobacteria_Gp3	Acidobacteria_Gp3	Acidobacteria_Gp3	Acidobacteria_Gp3
ASV37545	Bacteria	Acidobacteriota	Acidobacteria_Gp3	Acidobacteria_Gp3	Acidobacteria_Gp3	Acidobacteria_Gp3
ASV37740	Bacteria	Acidobacteriota	Acidobacteria_Gp3	Acidobacteria_Gp3	Acidobacteria_Gp3	Acidobacteria_Gp3
ASV38229	Bacteria	Acidobacteriota	Acidobacteria_Gp3	Acidobacteria_Gp3	Acidobacteria_Gp3	Acidobacteria_Gp3
ASV38288	Bacteria	Acidobacteriota	Acidobacteria_Gp3	Acidobacteria_Gp3	Acidobacteria_Gp3	Acidobacteria_Gp3
ASV38424	Bacteria	Acidobacteriota	Acidobacteria_Gp3	Acidobacteria_Gp3	Acidobacteria_Gp3	Acidobacteria_Gp3
ASV38570	Bacteria	Acidobacteriota	Acidobacteria_Gp3	Acidobacteria_Gp3	Acidobacteria_Gp3	Acidobacteria_Gp3
ASV39053	Bacteria	Acidobacteriota	Acidobacteria_Gp3	Acidobacteria_Gp3	Acidobacteria_Gp3	Acidobacteria_Gp3
ASV39222	Bacteria	Acidobacteriota	Acidobacteria_Gp3	Acidobacteria_Gp3	Acidobacteria_Gp3	Acidobacteria_Gp3
ASV39343	Bacteria	Acidobacteriota	Acidobacteria_Gp3	Acidobacteria_Gp3	Acidobacteria_Gp3	Acidobacteria_Gp3
ASV39508	Bacteria	Acidobacteriota	Acidobacteria_Gp3	Acidobacteria_Gp3	Acidobacteria_Gp3	Acidobacteria_Gp3
ASV39744	Bacteria	Acidobacteriota	Acidobacteria_Gp3	Acidobacteria_Gp3	Acidobacteria_Gp3	Acidobacteria_Gp3
ASV39827	Bacteria	Acidobacteriota	Acidobacteria_Gp3	Acidobacteria_Gp3	Acidobacteria_Gp3	Acidobacteria_Gp3
ASV40258	Bacteria	Acidobacteriota	Acidobacteria_Gp3	Acidobacteria_Gp3	Acidobacteria_Gp3	Acidobacteria_Gp3
ASV40295	Bacteria	Acidobacteriota	Acidobacteria_Gp3	Acidobacteria_Gp3	Acidobacteria_Gp3	Acidobacteria_Gp3
ASV40430	Bacteria	Acidobacteriota	Acidobacteria_Gp3	Acidobacteria_Gp3	Acidobacteria_Gp3	Acidobacteria_Gp3
ASV40509	Bacteria	Acidobacteriota	Acidobacteria_Gp3	Acidobacteria_Gp3	Acidobacteria_Gp3	Acidobacteria_Gp3
ASV40657	Bacteria	Acidobacteriota	Acidobacteria_Gp3	Acidobacteria_Gp3	Acidobacteria_Gp3	Acidobacteria_Gp3
ASV40705	Bacteria	Acidobacteriota	Acidobacteria_Gp3	Acidobacteria_Gp3	Acidobacteria_Gp3	Acidobacteria_Gp3
ASV40855	Bacteria	Acidobacteriota	Acidobacteria_Gp3	Acidobacteria_Gp3	Acidobacteria_Gp3	Acidobacteria_Gp3
ASV40864	Bacteria	Acidobacteriota	Acidobacteria_Gp3	Acidobacteria_Gp3	Acidobacteria_Gp3	Acidobacteria_Gp3
ASV42485	Bacteria	Acidobacteriota	Acidobacteria_Gp3	Acidobacteria_Gp3	Acidobacteria_Gp3	Acidobacteria_Gp3
ASV43193	Bacteria	Acidobacteriota	Acidobacteria_Gp3	Acidobacteria_Gp3	Acidobacteria_Gp3	Acidobacteria_Gp3
ASV44298	Bacteria	Acidobacteriota	Acidobacteria_Gp3	Acidobacteria_Gp3	Acidobacteria_Gp3	Acidobacteria_Gp3
ASV45270	Bacteria	Acidobacteriota	Acidobacteria_Gp3	Acidobacteria_Gp3	Acidobacteria_Gp3	Acidobacteria_Gp3
ASV45314	Bacteria	Acidobacteriota	Acidobacteria_Gp3	Acidobacteria_Gp3	Acidobacteria_Gp3	Acidobacteria_Gp3
ASV45604	Bacteria	Acidobacteriota	Acidobacteria_Gp3	Acidobacteria_Gp3	Acidobacteria_Gp3	Acidobacteria_Gp3
ASV46493	Bacteria	Acidobacteriota	Acidobacteria_Gp3	Acidobacteria_Gp3	Acidobacteria_Gp3	Acidobacteria_Gp3
ASV47427	Bacteria	Acidobacteriota	Acidobacteria_Gp3	Acidobacteria_Gp3	Acidobacteria_Gp3	Acidobacteria_Gp3
ASV47554	Bacteria	Acidobacteriota	Acidobacteria_Gp3	Acidobacteria_Gp3	Acidobacteria_Gp3	Acidobacteria_Gp3
ASV47803	Bacteria	Acidobacteriota	Acidobacteria_Gp3	Acidobacteria_Gp3	Acidobacteria_Gp3	Acidobacteria_Gp3
ASV48157	Bacteria	Acidobacteriota	Acidobacteria_Gp3	Acidobacteria_Gp3	Acidobacteria_Gp3	Acidobacteria_Gp3
ASV48535	Bacteria	Acidobacteriota	Acidobacteria_Gp3	Acidobacteria_Gp3	Acidobacteria_Gp3	Acidobacteria_Gp3
ASV48608	Bacteria	Acidobacteriota	Acidobacteria_Gp3	Acidobacteria_Gp3	Acidobacteria_Gp3	Acidobacteria_Gp3
ASV48648	Bacteria	Acidobacteriota	Acidobacteria_Gp3	Acidobacteria_Gp3	Acidobacteria_Gp3	Acidobacteria_Gp3
ASV49418	Bacteria	Acidobacteriota	Acidobacteria_Gp3	Acidobacteria_Gp3	Acidobacteria_Gp3	Acidobacteria_Gp3
ASV49427	Bacteria	Acidobacteriota	Acidobacteria_Gp3	Acidobacteria_Gp3	Acidobacteria_Gp3	Acidobacteria_Gp3
ASV51627	Bacteria	Acidobacteriota	Acidobacteria_Gp3	Acidobacteria_Gp3	Acidobacteria_Gp3	Acidobacteria_Gp3
ASV51737	Bacteria	Acidobacteriota	Acidobacteria_Gp3	Acidobacteria_Gp3	Acidobacteria_Gp3	Acidobacteria_Gp3
ASV51971	Bacteria	Acidobacteriota	Acidobacteria_Gp3	Acidobacteria_Gp3	Acidobacteria_Gp3	Acidobacteria_Gp3
ASV51990	Bacteria	Acidobacteriota	Acidobacteria_Gp3	Acidobacteria_Gp3	Acidobacteria_Gp3	Acidobacteria_Gp3
ASV53764	Bacteria	Acidobacteriota	Acidobacteria_Gp3	Acidobacteria_Gp3	Acidobacteria_Gp3	Acidobacteria_Gp3
ASV54016	Bacteria	Acidobacteriota	Acidobacteria_Gp3	Acidobacteria_Gp3	Acidobacteria_Gp3	Acidobacteria_Gp3
ASV54054	Bacteria	Acidobacteriota	Acidobacteria_Gp3	Acidobacteria_Gp3	Acidobacteria_Gp3	Acidobacteria_Gp3
ASV55947	Bacteria	Acidobacteriota	Acidobacteria_Gp3	Acidobacteria_Gp3	Acidobacteria_Gp3	Acidobacteria_Gp3
ASV56197	Bacteria	Acidobacteriota	Acidobacteria_Gp3	Acidobacteria_Gp3	Acidobacteria_Gp3	Acidobacteria_Gp3
ASV58782	Bacteria	Acidobacteriota	Acidobacteria_Gp3	Acidobacteria_Gp3	Acidobacteria_Gp3	Acidobacteria_Gp3
ASV59555	Bacteria	Acidobacteriota	Acidobacteria_Gp3	Acidobacteria_Gp3	Acidobacteria_Gp3	Acidobacteria_Gp3
ASV60301	Bacteria	Acidobacteriota	Acidobacteria_Gp3	Acidobacteria_Gp3	Acidobacteria_Gp3	Acidobacteria_Gp3
ASV73	Bacteria	Acidobacteriota	Acidobacteria_Gp4	Acidobacteria_Gp4	Acidobacteria_Gp4	Acidobacteria_Gp4
ASV120	Bacteria	Acidobacteriota	Acidobacteria_Gp4	Acidobacteria_Gp4	Acidobacteria_Gp4	Acidobacteria_Gp4
ASV225	Bacteria	Acidobacteriota	Acidobacteria_Gp4	Acidobacteria_Gp4	Acidobacteria_Gp4	Acidobacteria_Gp4
ASV278	Bacteria	Acidobacteriota	Acidobacteria_Gp4	Acidobacteria_Gp4	Acidobacteria_Gp4	Acidobacteria_Gp4
ASV292	Bacteria	Acidobacteriota	Acidobacteria_Gp4	Acidobacteria_Gp4	Acidobacteria_Gp4	Acidobacteria_Gp4
ASV305	Bacteria	Acidobacteriota	Acidobacteria_Gp4	Acidobacteria_Gp4	Acidobacteria_Gp4	Acidobacteria_Gp4
ASV333	Bacteria	Acidobacteriota	Acidobacteria_Gp4	Acidobacteria_Gp4	Acidobacteria_Gp4	Acidobacteria_Gp4
ASV345	Bacteria	Acidobacteriota	Acidobacteria_Gp4	Acidobacteria_Gp4	Acidobacteria_Gp4	Acidobacteria_Gp4
ASV460	Bacteria	Acidobacteriota	Acidobacteria_Gp4	Acidobacteria_Gp4	Acidobacteria_Gp4	Acidobacteria_Gp4
ASV476	Bacteria	Acidobacteriota	Acidobacteria_Gp4	Acidobacteria_Gp4	Acidobacteria_Gp4	Acidobacteria_Gp4
ASV506	Bacteria	Acidobacteriota	Acidobacteria_Gp4	Acidobacteria_Gp4	Acidobacteria_Gp4	Acidobacteria_Gp4
ASV549	Bacteria	Acidobacteriota	Acidobacteria_Gp4	Acidobacteria_Gp4	Acidobacteria_Gp4	Acidobacteria_Gp4
ASV564	Bacteria	Acidobacteriota	Acidobacteria_Gp4	Acidobacteria_Gp4	Acidobacteria_Gp4	Acidobacteria_Gp4
ASV588	Bacteria	Acidobacteriota	Acidobacteria_Gp4	Acidobacteria_Gp4	Acidobacteria_Gp4	Acidobacteria_Gp4
ASV600	Bacteria	Acidobacteriota	Acidobacteria_Gp4	Acidobacteria_Gp4	Acidobacteria_Gp4	Acidobacteria_Gp4
ASV632	Bacteria	Acidobacteriota	Acidobacteria_Gp4	Acidobacteria_Gp4	Acidobacteria_Gp4	Acidobacteria_Gp4
ASV664	Bacteria	Acidobacteriota	Acidobacteria_Gp4	Acidobacteria_Gp4	Acidobacteria_Gp4	Acidobacteria_Gp4
ASV683	Bacteria	Acidobacteriota	Acidobacteria_Gp4	Acidobacteria_Gp4	Acidobacteria_Gp4	Acidobacteria_Gp4
ASV702	Bacteria	Acidobacteriota	Acidobacteria_Gp4	Acidobacteria_Gp4	Acidobacteria_Gp4	Acidobacteria_Gp4
ASV802	Bacteria	Acidobacteriota	Acidobacteria_Gp4	Acidobacteria_Gp4	Acidobacteria_Gp4	Acidobacteria_Gp4
ASV882	Bacteria	Acidobacteriota	Acidobacteria_Gp4	Acidobacteria_Gp4	Acidobacteria_Gp4	Acidobacteria_Gp4
ASV888	Bacteria	Acidobacteriota	Acidobacteria_Gp4	Acidobacteria_Gp4	Acidobacteria_Gp4	Acidobacteria_Gp4
ASV1007	Bacteria	Acidobacteriota	Acidobacteria_Gp4	Acidobacteria_Gp4	Acidobacteria_Gp4	Acidobacteria_Gp4
ASV1151	Bacteria	Acidobacteriota	Acidobacteria_Gp4	Acidobacteria_Gp4	Acidobacteria_Gp4	Acidobacteria_Gp4
ASV1235	Bacteria	Acidobacteriota	Acidobacteria_Gp4	Acidobacteria_Gp4	Acidobacteria_Gp4	Acidobacteria_Gp4
ASV1238	Bacteria	Acidobacteriota	Acidobacteria_Gp4	Acidobacteria_Gp4	Acidobacteria_Gp4	Acidobacteria_Gp4
ASV1260	Bacteria	Acidobacteriota	Acidobacteria_Gp4	Acidobacteria_Gp4	Acidobacteria_Gp4	Acidobacteria_Gp4
ASV1282	Bacteria	Acidobacteriota	Acidobacteria_Gp4	Acidobacteria_Gp4	Acidobacteria_Gp4	Acidobacteria_Gp4
ASV1289	Bacteria	Acidobacteriota	Acidobacteria_Gp4	Acidobacteria_Gp4	Acidobacteria_Gp4	Acidobacteria_Gp4
ASV1325	Bacteria	Acidobacteriota	Acidobacteria_Gp4	Acidobacteria_Gp4	Acidobacteria_Gp4	Acidobacteria_Gp4
ASV1337	Bacteria	Acidobacteriota	Acidobacteria_Gp4	Acidobacteria_Gp4	Acidobacteria_Gp4	Acidobacteria_Gp4
ASV1427	Bacteria	Acidobacteriota	Acidobacteria_Gp4	Acidobacteria_Gp4	Acidobacteria_Gp4	Acidobacteria_Gp4
ASV1535	Bacteria	Acidobacteriota	Acidobacteria_Gp4	Acidobacteria_Gp4	Acidobacteria_Gp4	Acidobacteria_Gp4
ASV1553	Bacteria	Acidobacteriota	Acidobacteria_Gp4	Acidobacteria_Gp4	Acidobacteria_Gp4	Acidobacteria_Gp4
ASV1559	Bacteria	Acidobacteriota	Acidobacteria_Gp4	Acidobacteria_Gp4	Acidobacteria_Gp4	Acidobacteria_Gp4
ASV1564	Bacteria	Acidobacteriota	Acidobacteria_Gp4	Acidobacteria_Gp4	Acidobacteria_Gp4	Acidobacteria_Gp4
ASV1633	Bacteria	Acidobacteriota	Acidobacteria_Gp4	Acidobacteria_Gp4	Acidobacteria_Gp4	Acidobacteria_Gp4
ASV1718	Bacteria	Acidobacteriota	Acidobacteria_Gp4	Acidobacteria_Gp4	Acidobacteria_Gp4	Acidobacteria_Gp4
ASV1735	Bacteria	Acidobacteriota	Acidobacteria_Gp4	Acidobacteria_Gp4	Acidobacteria_Gp4	Acidobacteria_Gp4
ASV1825	Bacteria	Acidobacteriota	Acidobacteria_Gp4	Acidobacteria_Gp4	Acidobacteria_Gp4	Acidobacteria_Gp4
ASV1915	Bacteria	Acidobacteriota	Acidobacteria_Gp4	Acidobacteria_Gp4	Acidobacteria_Gp4	Acidobacteria_Gp4
ASV2017	Bacteria	Acidobacteriota	Acidobacteria_Gp4	Acidobacteria_Gp4	Acidobacteria_Gp4	Acidobacteria_Gp4
ASV2041	Bacteria	Acidobacteriota	Acidobacteria_Gp4	Acidobacteria_Gp4	Acidobacteria_Gp4	Acidobacteria_Gp4
ASV2127	Bacteria	Acidobacteriota	Acidobacteria_Gp4	Acidobacteria_Gp4	Acidobacteria_Gp4	Acidobacteria_Gp4
ASV2149	Bacteria	Acidobacteriota	Acidobacteria_Gp4	Acidobacteria_Gp4	Acidobacteria_Gp4	Acidobacteria_Gp4
ASV2304	Bacteria	Acidobacteriota	Acidobacteria_Gp4	Acidobacteria_Gp4	Acidobacteria_Gp4	Acidobacteria_Gp4
ASV2347	Bacteria	Acidobacteriota	Acidobacteria_Gp4	Acidobacteria_Gp4	Acidobacteria_Gp4	Acidobacteria_Gp4
ASV2351	Bacteria	Acidobacteriota	Acidobacteria_Gp4	Acidobacteria_Gp4	Acidobacteria_Gp4	Acidobacteria_Gp4
ASV2366	Bacteria	Acidobacteriota	Acidobacteria_Gp4	Acidobacteria_Gp4	Acidobacteria_Gp4	Acidobacteria_Gp4
ASV2518	Bacteria	Acidobacteriota	Acidobacteria_Gp4	Acidobacteria_Gp4	Acidobacteria_Gp4	Acidobacteria_Gp4
ASV2740	Bacteria	Acidobacteriota	Acidobacteria_Gp4	Acidobacteria_Gp4	Acidobacteria_Gp4	Acidobacteria_Gp4
ASV2745	Bacteria	Acidobacteriota	Acidobacteria_Gp4	Acidobacteria_Gp4	Acidobacteria_Gp4	Acidobacteria_Gp4
ASV2765	Bacteria	Acidobacteriota	Acidobacteria_Gp4	Acidobacteria_Gp4	Acidobacteria_Gp4	Acidobacteria_Gp4
ASV2898	Bacteria	Acidobacteriota	Acidobacteria_Gp4	Acidobacteria_Gp4	Acidobacteria_Gp4	Acidobacteria_Gp4
ASV3019	Bacteria	Acidobacteriota	Acidobacteria_Gp4	Acidobacteria_Gp4	Acidobacteria_Gp4	Acidobacteria_Gp4
ASV3095	Bacteria	Acidobacteriota	Acidobacteria_Gp4	Acidobacteria_Gp4	Acidobacteria_Gp4	Acidobacteria_Gp4
ASV3197	Bacteria	Acidobacteriota	Acidobacteria_Gp4	Acidobacteria_Gp4	Acidobacteria_Gp4	Acidobacteria_Gp4
ASV3330	Bacteria	Acidobacteriota	Acidobacteria_Gp4	Acidobacteria_Gp4	Acidobacteria_Gp4	Acidobacteria_Gp4
ASV3373	Bacteria	Acidobacteriota	Acidobacteria_Gp4	Acidobacteria_Gp4	Acidobacteria_Gp4	Acidobacteria_Gp4
ASV3397	Bacteria	Acidobacteriota	Acidobacteria_Gp4	Acidobacteria_Gp4	Acidobacteria_Gp4	Acidobacteria_Gp4
ASV3449	Bacteria	Acidobacteriota	Acidobacteria_Gp4	Acidobacteria_Gp4	Acidobacteria_Gp4	Acidobacteria_Gp4
ASV3494	Bacteria	Acidobacteriota	Acidobacteria_Gp4	Acidobacteria_Gp4	Acidobacteria_Gp4	Acidobacteria_Gp4
ASV3526	Bacteria	Acidobacteriota	Acidobacteria_Gp4	Acidobacteria_Gp4	Acidobacteria_Gp4	Acidobacteria_Gp4
ASV3535	Bacteria	Acidobacteriota	Acidobacteria_Gp4	Acidobacteria_Gp4	Acidobacteria_Gp4	Acidobacteria_Gp4
ASV3619	Bacteria	Acidobacteriota	Acidobacteria_Gp4	Acidobacteria_Gp4	Acidobacteria_Gp4	Acidobacteria_Gp4
ASV3620	Bacteria	Acidobacteriota	Acidobacteria_Gp4	Acidobacteria_Gp4	Acidobacteria_Gp4	Acidobacteria_Gp4
ASV3753	Bacteria	Acidobacteriota	Acidobacteria_Gp4	Acidobacteria_Gp4	Acidobacteria_Gp4	Acidobacteria_Gp4
ASV4003	Bacteria	Acidobacteriota	Acidobacteria_Gp4	Acidobacteria_Gp4	Acidobacteria_Gp4	Acidobacteria_Gp4
ASV4016	Bacteria	Acidobacteriota	Acidobacteria_Gp4	Acidobacteria_Gp4	Acidobacteria_Gp4	Acidobacteria_Gp4
ASV4192	Bacteria	Acidobacteriota	Acidobacteria_Gp4	Acidobacteria_Gp4	Acidobacteria_Gp4	Acidobacteria_Gp4
ASV4211	Bacteria	Acidobacteriota	Acidobacteria_Gp4	Acidobacteria_Gp4	Acidobacteria_Gp4	Acidobacteria_Gp4
ASV4400	Bacteria	Acidobacteriota	Acidobacteria_Gp4	Acidobacteria_Gp4	Acidobacteria_Gp4	Acidobacteria_Gp4
ASV4410	Bacteria	Acidobacteriota	Acidobacteria_Gp4	Acidobacteria_Gp4	Acidobacteria_Gp4	Acidobacteria_Gp4
ASV4532	Bacteria	Acidobacteriota	Acidobacteria_Gp4	Acidobacteria_Gp4	Acidobacteria_Gp4	Acidobacteria_Gp4
ASV4547	Bacteria	Acidobacteriota	Acidobacteria_Gp4	Acidobacteria_Gp4	Acidobacteria_Gp4	Acidobacteria_Gp4
ASV4705	Bacteria	Acidobacteriota	Acidobacteria_Gp4	Acidobacteria_Gp4	Acidobacteria_Gp4	Acidobacteria_Gp4
ASV4765	Bacteria	Acidobacteriota	Acidobacteria_Gp4	Acidobacteria_Gp4	Acidobacteria_Gp4	Acidobacteria_Gp4
ASV4857	Bacteria	Acidobacteriota	Acidobacteria_Gp4	Acidobacteria_Gp4	Acidobacteria_Gp4	Acidobacteria_Gp4
ASV4964	Bacteria	Acidobacteriota	Acidobacteria_Gp4	Acidobacteria_Gp4	Acidobacteria_Gp4	Acidobacteria_Gp4
ASV4991	Bacteria	Acidobacteriota	Acidobacteria_Gp4	Acidobacteria_Gp4	Acidobacteria_Gp4	Acidobacteria_Gp4
ASV5068	Bacteria	Acidobacteriota	Acidobacteria_Gp4	Acidobacteria_Gp4	Acidobacteria_Gp4	Acidobacteria_Gp4
ASV5072	Bacteria	Acidobacteriota	Acidobacteria_Gp4	Acidobacteria_Gp4	Acidobacteria_Gp4	Acidobacteria_Gp4
ASV5150	Bacteria	Acidobacteriota	Acidobacteria_Gp4	Acidobacteria_Gp4	Acidobacteria_Gp4	Acidobacteria_Gp4
ASV5183	Bacteria	Acidobacteriota	Acidobacteria_Gp4	Acidobacteria_Gp4	Acidobacteria_Gp4	Acidobacteria_Gp4
ASV5268	Bacteria	Acidobacteriota	Acidobacteria_Gp4	Acidobacteria_Gp4	Acidobacteria_Gp4	Acidobacteria_Gp4
ASV5329	Bacteria	Acidobacteriota	Acidobacteria_Gp4	Acidobacteria_Gp4	Acidobacteria_Gp4	Acidobacteria_Gp4
ASV5345	Bacteria	Acidobacteriota	Acidobacteria_Gp4	Acidobacteria_Gp4	Acidobacteria_Gp4	Acidobacteria_Gp4
ASV5360	Bacteria	Acidobacteriota	Acidobacteria_Gp4	Acidobacteria_Gp4	Acidobacteria_Gp4	Acidobacteria_Gp4
ASV5422	Bacteria	Acidobacteriota	Acidobacteria_Gp4	Acidobacteria_Gp4	Acidobacteria_Gp4	Acidobacteria_Gp4
ASV5429	Bacteria	Acidobacteriota	Acidobacteria_Gp4	Acidobacteria_Gp4	Acidobacteria_Gp4	Acidobacteria_Gp4
ASV5527	Bacteria	Acidobacteriota	Acidobacteria_Gp4	Acidobacteria_Gp4	Acidobacteria_Gp4	Acidobacteria_Gp4
ASV5544	Bacteria	Acidobacteriota	Acidobacteria_Gp4	Acidobacteria_Gp4	Acidobacteria_Gp4	Acidobacteria_Gp4
ASV5790	Bacteria	Acidobacteriota	Acidobacteria_Gp4	Acidobacteria_Gp4	Acidobacteria_Gp4	Acidobacteria_Gp4
ASV5947	Bacteria	Acidobacteriota	Acidobacteria_Gp4	Acidobacteria_Gp4	Acidobacteria_Gp4	Acidobacteria_Gp4
ASV6035	Bacteria	Acidobacteriota	Acidobacteria_Gp4	Acidobacteria_Gp4	Acidobacteria_Gp4	Acidobacteria_Gp4
ASV6307	Bacteria	Acidobacteriota	Acidobacteria_Gp4	Acidobacteria_Gp4	Acidobacteria_Gp4	Acidobacteria_Gp4
ASV6571	Bacteria	Acidobacteriota	Acidobacteria_Gp4	Acidobacteria_Gp4	Acidobacteria_Gp4	Acidobacteria_Gp4
ASV6593	Bacteria	Acidobacteriota	Acidobacteria_Gp4	Acidobacteria_Gp4	Acidobacteria_Gp4	Acidobacteria_Gp4
ASV6635	Bacteria	Acidobacteriota	Acidobacteria_Gp4	Acidobacteria_Gp4	Acidobacteria_Gp4	Acidobacteria_Gp4
ASV6705	Bacteria	Acidobacteriota	Acidobacteria_Gp4	Acidobacteria_Gp4	Acidobacteria_Gp4	Acidobacteria_Gp4
ASV6799	Bacteria	Acidobacteriota	Acidobacteria_Gp4	Acidobacteria_Gp4	Acidobacteria_Gp4	Acidobacteria_Gp4
ASV6871	Bacteria	Acidobacteriota	Acidobacteria_Gp4	Acidobacteria_Gp4	Acidobacteria_Gp4	Acidobacteria_Gp4
ASV6893	Bacteria	Acidobacteriota	Acidobacteria_Gp4	Acidobacteria_Gp4	Acidobacteria_Gp4	Acidobacteria_Gp4
ASV6987	Bacteria	Acidobacteriota	Acidobacteria_Gp4	Acidobacteria_Gp4	Acidobacteria_Gp4	Acidobacteria_Gp4
ASV7151	Bacteria	Acidobacteriota	Acidobacteria_Gp4	Acidobacteria_Gp4	Acidobacteria_Gp4	Acidobacteria_Gp4
ASV7189	Bacteria	Acidobacteriota	Acidobacteria_Gp4	Acidobacteria_Gp4	Acidobacteria_Gp4	Acidobacteria_Gp4
ASV7205	Bacteria	Acidobacteriota	Acidobacteria_Gp4	Acidobacteria_Gp4	Acidobacteria_Gp4	Acidobacteria_Gp4
ASV7335	Bacteria	Acidobacteriota	Acidobacteria_Gp4	Acidobacteria_Gp4	Acidobacteria_Gp4	Acidobacteria_Gp4
ASV7347	Bacteria	Acidobacteriota	Acidobacteria_Gp4	Acidobacteria_Gp4	Acidobacteria_Gp4	Acidobacteria_Gp4
ASV7380	Bacteria	Acidobacteriota	Acidobacteria_Gp4	Acidobacteria_Gp4	Acidobacteria_Gp4	Acidobacteria_Gp4
ASV7404	Bacteria	Acidobacteriota	Acidobacteria_Gp4	Acidobacteria_Gp4	Acidobacteria_Gp4	Acidobacteria_Gp4
ASV7495	Bacteria	Acidobacteriota	Acidobacteria_Gp4	Acidobacteria_Gp4	Acidobacteria_Gp4	Acidobacteria_Gp4
ASV7551	Bacteria	Acidobacteriota	Acidobacteria_Gp4	Acidobacteria_Gp4	Acidobacteria_Gp4	Acidobacteria_Gp4
ASV7721	Bacteria	Acidobacteriota	Acidobacteria_Gp4	Acidobacteria_Gp4	Acidobacteria_Gp4	Acidobacteria_Gp4
ASV8155	Bacteria	Acidobacteriota	Acidobacteria_Gp4	Acidobacteria_Gp4	Acidobacteria_Gp4	Acidobacteria_Gp4
ASV8158	Bacteria	Acidobacteriota	Acidobacteria_Gp4	Acidobacteria_Gp4	Acidobacteria_Gp4	Acidobacteria_Gp4
ASV8221	Bacteria	Acidobacteriota	Acidobacteria_Gp4	Acidobacteria_Gp4	Acidobacteria_Gp4	Acidobacteria_Gp4
ASV8359	Bacteria	Acidobacteriota	Acidobacteria_Gp4	Acidobacteria_Gp4	Acidobacteria_Gp4	Acidobacteria_Gp4
ASV8531	Bacteria	Acidobacteriota	Acidobacteria_Gp4	Acidobacteria_Gp4	Acidobacteria_Gp4	Acidobacteria_Gp4
ASV8687	Bacteria	Acidobacteriota	Acidobacteria_Gp4	Acidobacteria_Gp4	Acidobacteria_Gp4	Acidobacteria_Gp4
ASV9018	Bacteria	Acidobacteriota	Acidobacteria_Gp4	Acidobacteria_Gp4	Acidobacteria_Gp4	Acidobacteria_Gp4
ASV9437	Bacteria	Acidobacteriota	Acidobacteria_Gp4	Acidobacteria_Gp4	Acidobacteria_Gp4	Acidobacteria_Gp4
ASV9482	Bacteria	Acidobacteriota	Acidobacteria_Gp4	Acidobacteria_Gp4	Acidobacteria_Gp4	Acidobacteria_Gp4
ASV9611	Bacteria	Acidobacteriota	Acidobacteria_Gp4	Acidobacteria_Gp4	Acidobacteria_Gp4	Acidobacteria_Gp4
ASV9934	Bacteria	Acidobacteriota	Acidobacteria_Gp4	Acidobacteria_Gp4	Acidobacteria_Gp4	Acidobacteria_Gp4
ASV9949	Bacteria	Acidobacteriota	Acidobacteria_Gp4	Acidobacteria_Gp4	Acidobacteria_Gp4	Acidobacteria_Gp4
ASV10368	Bacteria	Acidobacteriota	Acidobacteria_Gp4	Acidobacteria_Gp4	Acidobacteria_Gp4	Acidobacteria_Gp4
ASV10394	Bacteria	Acidobacteriota	Acidobacteria_Gp4	Acidobacteria_Gp4	Acidobacteria_Gp4	Acidobacteria_Gp4
ASV10514	Bacteria	Acidobacteriota	Acidobacteria_Gp4	Acidobacteria_Gp4	Acidobacteria_Gp4	Acidobacteria_Gp4
ASV10655	Bacteria	Acidobacteriota	Acidobacteria_Gp4	Acidobacteria_Gp4	Acidobacteria_Gp4	Acidobacteria_Gp4
ASV10747	Bacteria	Acidobacteriota	Acidobacteria_Gp4	Acidobacteria_Gp4	Acidobacteria_Gp4	Acidobacteria_Gp4
ASV10818	Bacteria	Acidobacteriota	Acidobacteria_Gp4	Acidobacteria_Gp4	Acidobacteria_Gp4	Acidobacteria_Gp4
ASV11091	Bacteria	Acidobacteriota	Acidobacteria_Gp4	Acidobacteria_Gp4	Acidobacteria_Gp4	Acidobacteria_Gp4
ASV11458	Bacteria	Acidobacteriota	Acidobacteria_Gp4	Acidobacteria_Gp4	Acidobacteria_Gp4	Acidobacteria_Gp4
ASV11805	Bacteria	Acidobacteriota	Acidobacteria_Gp4	Acidobacteria_Gp4	Acidobacteria_Gp4	Acidobacteria_Gp4
ASV11860	Bacteria	Acidobacteriota	Acidobacteria_Gp4	Acidobacteria_Gp4	Acidobacteria_Gp4	Acidobacteria_Gp4
ASV12370	Bacteria	Acidobacteriota	Acidobacteria_Gp4	Acidobacteria_Gp4	Acidobacteria_Gp4	Acidobacteria_Gp4
ASV12711	Bacteria	Acidobacteriota	Acidobacteria_Gp4	Acidobacteria_Gp4	Acidobacteria_Gp4	Acidobacteria_Gp4
ASV12781	Bacteria	Acidobacteriota	Acidobacteria_Gp4	Acidobacteria_Gp4	Acidobacteria_Gp4	Acidobacteria_Gp4
ASV13221	Bacteria	Acidobacteriota	Acidobacteria_Gp4	Acidobacteria_Gp4	Acidobacteria_Gp4	Acidobacteria_Gp4
ASV13338	Bacteria	Acidobacteriota	Acidobacteria_Gp4	Acidobacteria_Gp4	Acidobacteria_Gp4	Acidobacteria_Gp4
ASV13351	Bacteria	Acidobacteriota	Acidobacteria_Gp4	Acidobacteria_Gp4	Acidobacteria_Gp4	Acidobacteria_Gp4
ASV13477	Bacteria	Acidobacteriota	Acidobacteria_Gp4	Acidobacteria_Gp4	Acidobacteria_Gp4	Acidobacteria_Gp4
ASV13507	Bacteria	Acidobacteriota	Acidobacteria_Gp4	Acidobacteria_Gp4	Acidobacteria_Gp4	Acidobacteria_Gp4
ASV13534	Bacteria	Acidobacteriota	Acidobacteria_Gp4	Acidobacteria_Gp4	Acidobacteria_Gp4	Acidobacteria_Gp4
ASV13542	Bacteria	Acidobacteriota	Acidobacteria_Gp4	Acidobacteria_Gp4	Acidobacteria_Gp4	Acidobacteria_Gp4
ASV13544	Bacteria	Acidobacteriota	Acidobacteria_Gp4	Acidobacteria_Gp4	Acidobacteria_Gp4	Acidobacteria_Gp4
ASV13659	Bacteria	Acidobacteriota	Acidobacteria_Gp4	Acidobacteria_Gp4	Acidobacteria_Gp4	Acidobacteria_Gp4
ASV13715	Bacteria	Acidobacteriota	Acidobacteria_Gp4	Acidobacteria_Gp4	Acidobacteria_Gp4	Acidobacteria_Gp4
ASV13728	Bacteria	Acidobacteriota	Acidobacteria_Gp4	Acidobacteria_Gp4	Acidobacteria_Gp4	Acidobacteria_Gp4
ASV13747	Bacteria	Acidobacteriota	Acidobacteria_Gp4	Acidobacteria_Gp4	Acidobacteria_Gp4	Acidobacteria_Gp4
ASV13838	Bacteria	Acidobacteriota	Acidobacteria_Gp4	Acidobacteria_Gp4	Acidobacteria_Gp4	Acidobacteria_Gp4
ASV13896	Bacteria	Acidobacteriota	Acidobacteria_Gp4	Acidobacteria_Gp4	Acidobacteria_Gp4	Acidobacteria_Gp4
ASV14098	Bacteria	Acidobacteriota	Acidobacteria_Gp4	Acidobacteria_Gp4	Acidobacteria_Gp4	Acidobacteria_Gp4
ASV14384	Bacteria	Acidobacteriota	Acidobacteria_Gp4	Acidobacteria_Gp4	Acidobacteria_Gp4	Acidobacteria_Gp4
ASV14910	Bacteria	Acidobacteriota	Acidobacteria_Gp4	Acidobacteria_Gp4	Acidobacteria_Gp4	Acidobacteria_Gp4
ASV15029	Bacteria	Acidobacteriota	Acidobacteria_Gp4	Acidobacteria_Gp4	Acidobacteria_Gp4	Acidobacteria_Gp4
ASV15113	Bacteria	Acidobacteriota	Acidobacteria_Gp4	Acidobacteria_Gp4	Acidobacteria_Gp4	Acidobacteria_Gp4
ASV15123	Bacteria	Acidobacteriota	Acidobacteria_Gp4	Acidobacteria_Gp4	Acidobacteria_Gp4	Acidobacteria_Gp4
ASV15478	Bacteria	Acidobacteriota	Acidobacteria_Gp4	Acidobacteria_Gp4	Acidobacteria_Gp4	Acidobacteria_Gp4
ASV15968	Bacteria	Acidobacteriota	Acidobacteria_Gp4	Acidobacteria_Gp4	Acidobacteria_Gp4	Acidobacteria_Gp4
ASV16418	Bacteria	Acidobacteriota	Acidobacteria_Gp4	Acidobacteria_Gp4	Acidobacteria_Gp4	Acidobacteria_Gp4
ASV16500	Bacteria	Acidobacteriota	Acidobacteria_Gp4	Acidobacteria_Gp4	Acidobacteria_Gp4	Acidobacteria_Gp4
ASV16617	Bacteria	Acidobacteriota	Acidobacteria_Gp4	Acidobacteria_Gp4	Acidobacteria_Gp4	Acidobacteria_Gp4
ASV16895	Bacteria	Acidobacteriota	Acidobacteria_Gp4	Acidobacteria_Gp4	Acidobacteria_Gp4	Acidobacteria_Gp4
ASV16897	Bacteria	Acidobacteriota	Acidobacteria_Gp4	Acidobacteria_Gp4	Acidobacteria_Gp4	Acidobacteria_Gp4
ASV17043	Bacteria	Acidobacteriota	Acidobacteria_Gp4	Acidobacteria_Gp4	Acidobacteria_Gp4	Acidobacteria_Gp4
ASV17221	Bacteria	Acidobacteriota	Acidobacteria_Gp4	Acidobacteria_Gp4	Acidobacteria_Gp4	Acidobacteria_Gp4
ASV17496	Bacteria	Acidobacteriota	Acidobacteria_Gp4	Acidobacteria_Gp4	Acidobacteria_Gp4	Acidobacteria_Gp4
ASV17680	Bacteria	Acidobacteriota	Acidobacteria_Gp4	Acidobacteria_Gp4	Acidobacteria_Gp4	Acidobacteria_Gp4
ASV17740	Bacteria	Acidobacteriota	Acidobacteria_Gp4	Acidobacteria_Gp4	Acidobacteria_Gp4	Acidobacteria_Gp4
ASV17746	Bacteria	Acidobacteriota	Acidobacteria_Gp4	Acidobacteria_Gp4	Acidobacteria_Gp4	Acidobacteria_Gp4
ASV17773	Bacteria	Acidobacteriota	Acidobacteria_Gp4	Acidobacteria_Gp4	Acidobacteria_Gp4	Acidobacteria_Gp4
ASV17852	Bacteria	Acidobacteriota	Acidobacteria_Gp4	Acidobacteria_Gp4	Acidobacteria_Gp4	Acidobacteria_Gp4
ASV17935	Bacteria	Acidobacteriota	Acidobacteria_Gp4	Acidobacteria_Gp4	Acidobacteria_Gp4	Acidobacteria_Gp4
ASV17949	Bacteria	Acidobacteriota	Acidobacteria_Gp4	Acidobacteria_Gp4	Acidobacteria_Gp4	Acidobacteria_Gp4
ASV17957	Bacteria	Acidobacteriota	Acidobacteria_Gp4	Acidobacteria_Gp4	Acidobacteria_Gp4	Acidobacteria_Gp4
ASV18005	Bacteria	Acidobacteriota	Acidobacteria_Gp4	Acidobacteria_Gp4	Acidobacteria_Gp4	Acidobacteria_Gp4
ASV18020	Bacteria	Acidobacteriota	Acidobacteria_Gp4	Acidobacteria_Gp4	Acidobacteria_Gp4	Acidobacteria_Gp4
ASV18079	Bacteria	Acidobacteriota	Acidobacteria_Gp4	Acidobacteria_Gp4	Acidobacteria_Gp4	Acidobacteria_Gp4
ASV18142	Bacteria	Acidobacteriota	Acidobacteria_Gp4	Acidobacteria_Gp4	Acidobacteria_Gp4	Acidobacteria_Gp4
ASV18466	Bacteria	Acidobacteriota	Acidobacteria_Gp4	Acidobacteria_Gp4	Acidobacteria_Gp4	Acidobacteria_Gp4
ASV18693	Bacteria	Acidobacteriota	Acidobacteria_Gp4	Acidobacteria_Gp4	Acidobacteria_Gp4	Acidobacteria_Gp4
ASV19624	Bacteria	Acidobacteriota	Acidobacteria_Gp4	Acidobacteria_Gp4	Acidobacteria_Gp4	Acidobacteria_Gp4
ASV19929	Bacteria	Acidobacteriota	Acidobacteria_Gp4	Acidobacteria_Gp4	Acidobacteria_Gp4	Acidobacteria_Gp4
ASV20333	Bacteria	Acidobacteriota	Acidobacteria_Gp4	Acidobacteria_Gp4	Acidobacteria_Gp4	Acidobacteria_Gp4
ASV20662	Bacteria	Acidobacteriota	Acidobacteria_Gp4	Acidobacteria_Gp4	Acidobacteria_Gp4	Acidobacteria_Gp4
ASV21173	Bacteria	Acidobacteriota	Acidobacteria_Gp4	Acidobacteria_Gp4	Acidobacteria_Gp4	Acidobacteria_Gp4
ASV21185	Bacteria	Acidobacteriota	Acidobacteria_Gp4	Acidobacteria_Gp4	Acidobacteria_Gp4	Acidobacteria_Gp4
ASV21318	Bacteria	Acidobacteriota	Acidobacteria_Gp4	Acidobacteria_Gp4	Acidobacteria_Gp4	Acidobacteria_Gp4
ASV21455	Bacteria	Acidobacteriota	Acidobacteria_Gp4	Acidobacteria_Gp4	Acidobacteria_Gp4	Acidobacteria_Gp4
ASV21627	Bacteria	Acidobacteriota	Acidobacteria_Gp4	Acidobacteria_Gp4	Acidobacteria_Gp4	Acidobacteria_Gp4
ASV21700	Bacteria	Acidobacteriota	Acidobacteria_Gp4	Acidobacteria_Gp4	Acidobacteria_Gp4	Acidobacteria_Gp4
ASV21844	Bacteria	Acidobacteriota	Acidobacteria_Gp4	Acidobacteria_Gp4	Acidobacteria_Gp4	Acidobacteria_Gp4
ASV22107	Bacteria	Acidobacteriota	Acidobacteria_Gp4	Acidobacteria_Gp4	Acidobacteria_Gp4	Acidobacteria_Gp4
ASV22283	Bacteria	Acidobacteriota	Acidobacteria_Gp4	Acidobacteria_Gp4	Acidobacteria_Gp4	Acidobacteria_Gp4
ASV22403	Bacteria	Acidobacteriota	Acidobacteria_Gp4	Acidobacteria_Gp4	Acidobacteria_Gp4	Acidobacteria_Gp4
ASV22586	Bacteria	Acidobacteriota	Acidobacteria_Gp4	Acidobacteria_Gp4	Acidobacteria_Gp4	Acidobacteria_Gp4
ASV22741	Bacteria	Acidobacteriota	Acidobacteria_Gp4	Acidobacteria_Gp4	Acidobacteria_Gp4	Acidobacteria_Gp4
ASV22825	Bacteria	Acidobacteriota	Acidobacteria_Gp4	Acidobacteria_Gp4	Acidobacteria_Gp4	Acidobacteria_Gp4
ASV23619	Bacteria	Acidobacteriota	Acidobacteria_Gp4	Acidobacteria_Gp4	Acidobacteria_Gp4	Acidobacteria_Gp4
ASV23776	Bacteria	Acidobacteriota	Acidobacteria_Gp4	Acidobacteria_Gp4	Acidobacteria_Gp4	Acidobacteria_Gp4
ASV23850	Bacteria	Acidobacteriota	Acidobacteria_Gp4	Acidobacteria_Gp4	Acidobacteria_Gp4	Acidobacteria_Gp4
ASV24439	Bacteria	Acidobacteriota	Acidobacteria_Gp4	Acidobacteria_Gp4	Acidobacteria_Gp4	Acidobacteria_Gp4
ASV24440	Bacteria	Acidobacteriota	Acidobacteria_Gp4	Acidobacteria_Gp4	Acidobacteria_Gp4	Acidobacteria_Gp4
ASV24686	Bacteria	Acidobacteriota	Acidobacteria_Gp4	Acidobacteria_Gp4	Acidobacteria_Gp4	Acidobacteria_Gp4
ASV24709	Bacteria	Acidobacteriota	Acidobacteria_Gp4	Acidobacteria_Gp4	Acidobacteria_Gp4	Acidobacteria_Gp4
ASV24765	Bacteria	Acidobacteriota	Acidobacteria_Gp4	Acidobacteria_Gp4	Acidobacteria_Gp4	Acidobacteria_Gp4
ASV24871	Bacteria	Acidobacteriota	Acidobacteria_Gp4	Acidobacteria_Gp4	Acidobacteria_Gp4	Acidobacteria_Gp4
ASV25367	Bacteria	Acidobacteriota	Acidobacteria_Gp4	Acidobacteria_Gp4	Acidobacteria_Gp4	Acidobacteria_Gp4
ASV25570	Bacteria	Acidobacteriota	Acidobacteria_Gp4	Acidobacteria_Gp4	Acidobacteria_Gp4	Acidobacteria_Gp4
ASV25969	Bacteria	Acidobacteriota	Acidobacteria_Gp4	Acidobacteria_Gp4	Acidobacteria_Gp4	Acidobacteria_Gp4
ASV26398	Bacteria	Acidobacteriota	Acidobacteria_Gp4	Acidobacteria_Gp4	Acidobacteria_Gp4	Acidobacteria_Gp4
ASV26759	Bacteria	Acidobacteriota	Acidobacteria_Gp4	Acidobacteria_Gp4	Acidobacteria_Gp4	Acidobacteria_Gp4
ASV26796	Bacteria	Acidobacteriota	Acidobacteria_Gp4	Acidobacteria_Gp4	Acidobacteria_Gp4	Acidobacteria_Gp4
ASV27110	Bacteria	Acidobacteriota	Acidobacteria_Gp4	Acidobacteria_Gp4	Acidobacteria_Gp4	Acidobacteria_Gp4
ASV27144	Bacteria	Acidobacteriota	Acidobacteria_Gp4	Acidobacteria_Gp4	Acidobacteria_Gp4	Acidobacteria_Gp4
ASV27492	Bacteria	Acidobacteriota	Acidobacteria_Gp4	Acidobacteria_Gp4	Acidobacteria_Gp4	Acidobacteria_Gp4
ASV27610	Bacteria	Acidobacteriota	Acidobacteria_Gp4	Acidobacteria_Gp4	Acidobacteria_Gp4	Acidobacteria_Gp4
ASV28401	Bacteria	Acidobacteriota	Acidobacteria_Gp4	Acidobacteria_Gp4	Acidobacteria_Gp4	Acidobacteria_Gp4
ASV28414	Bacteria	Acidobacteriota	Acidobacteria_Gp4	Acidobacteria_Gp4	Acidobacteria_Gp4	Acidobacteria_Gp4
ASV28893	Bacteria	Acidobacteriota	Acidobacteria_Gp4	Acidobacteria_Gp4	Acidobacteria_Gp4	Acidobacteria_Gp4
ASV29371	Bacteria	Acidobacteriota	Acidobacteria_Gp4	Acidobacteria_Gp4	Acidobacteria_Gp4	Acidobacteria_Gp4
ASV29384	Bacteria	Acidobacteriota	Acidobacteria_Gp4	Acidobacteria_Gp4	Acidobacteria_Gp4	Acidobacteria_Gp4
ASV29533	Bacteria	Acidobacteriota	Acidobacteria_Gp4	Acidobacteria_Gp4	Acidobacteria_Gp4	Acidobacteria_Gp4
ASV31090	Bacteria	Acidobacteriota	Acidobacteria_Gp4	Acidobacteria_Gp4	Acidobacteria_Gp4	Acidobacteria_Gp4
ASV31203	Bacteria	Acidobacteriota	Acidobacteria_Gp4	Acidobacteria_Gp4	Acidobacteria_Gp4	Acidobacteria_Gp4
ASV31643	Bacteria	Acidobacteriota	Acidobacteria_Gp4	Acidobacteria_Gp4	Acidobacteria_Gp4	Acidobacteria_Gp4
ASV32501	Bacteria	Acidobacteriota	Acidobacteria_Gp4	Acidobacteria_Gp4	Acidobacteria_Gp4	Acidobacteria_Gp4
ASV32659	Bacteria	Acidobacteriota	Acidobacteria_Gp4	Acidobacteria_Gp4	Acidobacteria_Gp4	Acidobacteria_Gp4
ASV33182	Bacteria	Acidobacteriota	Acidobacteria_Gp4	Acidobacteria_Gp4	Acidobacteria_Gp4	Acidobacteria_Gp4
ASV33478	Bacteria	Acidobacteriota	Acidobacteria_Gp4	Acidobacteria_Gp4	Acidobacteria_Gp4	Acidobacteria_Gp4
ASV33490	Bacteria	Acidobacteriota	Acidobacteria_Gp4	Acidobacteria_Gp4	Acidobacteria_Gp4	Acidobacteria_Gp4
ASV34164	Bacteria	Acidobacteriota	Acidobacteria_Gp4	Acidobacteria_Gp4	Acidobacteria_Gp4	Acidobacteria_Gp4
ASV35140	Bacteria	Acidobacteriota	Acidobacteria_Gp4	Acidobacteria_Gp4	Acidobacteria_Gp4	Acidobacteria_Gp4
ASV35200	Bacteria	Acidobacteriota	Acidobacteria_Gp4	Acidobacteria_Gp4	Acidobacteria_Gp4	Acidobacteria_Gp4
ASV35207	Bacteria	Acidobacteriota	Acidobacteria_Gp4	Acidobacteria_Gp4	Acidobacteria_Gp4	Acidobacteria_Gp4
ASV35713	Bacteria	Acidobacteriota	Acidobacteria_Gp4	Acidobacteria_Gp4	Acidobacteria_Gp4	Acidobacteria_Gp4
ASV36148	Bacteria	Acidobacteriota	Acidobacteria_Gp4	Acidobacteria_Gp4	Acidobacteria_Gp4	Acidobacteria_Gp4
ASV36381	Bacteria	Acidobacteriota	Acidobacteria_Gp4	Acidobacteria_Gp4	Acidobacteria_Gp4	Acidobacteria_Gp4
ASV36744	Bacteria	Acidobacteriota	Acidobacteria_Gp4	Acidobacteria_Gp4	Acidobacteria_Gp4	Acidobacteria_Gp4
ASV39619	Bacteria	Acidobacteriota	Acidobacteria_Gp4	Acidobacteria_Gp4	Acidobacteria_Gp4	Acidobacteria_Gp4
ASV42477	Bacteria	Acidobacteriota	Acidobacteria_Gp4	Acidobacteria_Gp4	Acidobacteria_Gp4	Acidobacteria_Gp4
ASV42660	Bacteria	Acidobacteriota	Acidobacteria_Gp4	Acidobacteria_Gp4	Acidobacteria_Gp4	Acidobacteria_Gp4
ASV43991	Bacteria	Acidobacteriota	Acidobacteria_Gp4	Acidobacteria_Gp4	Acidobacteria_Gp4	Acidobacteria_Gp4
ASV47415	Bacteria	Acidobacteriota	Acidobacteria_Gp4	Acidobacteria_Gp4	Acidobacteria_Gp4	Acidobacteria_Gp4
ASV47490	Bacteria	Acidobacteriota	Acidobacteria_Gp4	Acidobacteria_Gp4	Acidobacteria_Gp4	Acidobacteria_Gp4
ASV47608	Bacteria	Acidobacteriota	Acidobacteria_Gp4	Acidobacteria_Gp4	Acidobacteria_Gp4	Acidobacteria_Gp4
ASV48502	Bacteria	Acidobacteriota	Acidobacteria_Gp4	Acidobacteria_Gp4	Acidobacteria_Gp4	Acidobacteria_Gp4
ASV49080	Bacteria	Acidobacteriota	Acidobacteria_Gp4	Acidobacteria_Gp4	Acidobacteria_Gp4	Acidobacteria_Gp4
ASV51198	Bacteria	Acidobacteriota	Acidobacteria_Gp4	Acidobacteria_Gp4	Acidobacteria_Gp4	Acidobacteria_Gp4
ASV51902	Bacteria	Acidobacteriota	Acidobacteria_Gp4	Acidobacteria_Gp4	Acidobacteria_Gp4	Acidobacteria_Gp4
ASV991	Bacteria	Acidobacteriota	Acidobacteria_Gp5	Acidobacteria_Gp5	Acidobacteria_Gp5	Acidobacteria_Gp5
ASV1040	Bacteria	Acidobacteriota	Acidobacteria_Gp5	Acidobacteria_Gp5	Acidobacteria_Gp5	Acidobacteria_Gp5
ASV1943	Bacteria	Acidobacteriota	Acidobacteria_Gp5	Acidobacteria_Gp5	Acidobacteria_Gp5	Acidobacteria_Gp5
ASV2674	Bacteria	Acidobacteriota	Acidobacteria_Gp5	Acidobacteria_Gp5	Acidobacteria_Gp5	Acidobacteria_Gp5
ASV3024	Bacteria	Acidobacteriota	Acidobacteria_Gp5	Acidobacteria_Gp5	Acidobacteria_Gp5	Acidobacteria_Gp5
ASV3115	Bacteria	Acidobacteriota	Acidobacteria_Gp5	Acidobacteria_Gp5	Acidobacteria_Gp5	Acidobacteria_Gp5
ASV3137	Bacteria	Acidobacteriota	Acidobacteria_Gp5	Acidobacteria_Gp5	Acidobacteria_Gp5	Acidobacteria_Gp5
ASV3511	Bacteria	Acidobacteriota	Acidobacteria_Gp5	Acidobacteria_Gp5	Acidobacteria_Gp5	Acidobacteria_Gp5
ASV3796	Bacteria	Acidobacteriota	Acidobacteria_Gp5	Acidobacteria_Gp5	Acidobacteria_Gp5	Acidobacteria_Gp5
ASV4658	Bacteria	Acidobacteriota	Acidobacteria_Gp5	Acidobacteria_Gp5	Acidobacteria_Gp5	Acidobacteria_Gp5
ASV4764	Bacteria	Acidobacteriota	Acidobacteria_Gp5	Acidobacteria_Gp5	Acidobacteria_Gp5	Acidobacteria_Gp5
ASV5719	Bacteria	Acidobacteriota	Acidobacteria_Gp5	Acidobacteria_Gp5	Acidobacteria_Gp5	Acidobacteria_Gp5
ASV5992	Bacteria	Acidobacteriota	Acidobacteria_Gp5	Acidobacteria_Gp5	Acidobacteria_Gp5	Acidobacteria_Gp5
ASV7165	Bacteria	Acidobacteriota	Acidobacteria_Gp5	Acidobacteria_Gp5	Acidobacteria_Gp5	Acidobacteria_Gp5
ASV7264	Bacteria	Acidobacteriota	Acidobacteria_Gp5	Acidobacteria_Gp5	Acidobacteria_Gp5	Acidobacteria_Gp5
ASV7419	Bacteria	Acidobacteriota	Acidobacteria_Gp5	Acidobacteria_Gp5	Acidobacteria_Gp5	Acidobacteria_Gp5
ASV8295	Bacteria	Acidobacteriota	Acidobacteria_Gp5	Acidobacteria_Gp5	Acidobacteria_Gp5	Acidobacteria_Gp5
ASV8437	Bacteria	Acidobacteriota	Acidobacteria_Gp5	Acidobacteria_Gp5	Acidobacteria_Gp5	Acidobacteria_Gp5
ASV9397	Bacteria	Acidobacteriota	Acidobacteria_Gp5	Acidobacteria_Gp5	Acidobacteria_Gp5	Acidobacteria_Gp5
ASV9401	Bacteria	Acidobacteriota	Acidobacteria_Gp5	Acidobacteria_Gp5	Acidobacteria_Gp5	Acidobacteria_Gp5
ASV9808	Bacteria	Acidobacteriota	Acidobacteria_Gp5	Acidobacteria_Gp5	Acidobacteria_Gp5	Acidobacteria_Gp5
ASV9928	Bacteria	Acidobacteriota	Acidobacteria_Gp5	Acidobacteria_Gp5	Acidobacteria_Gp5	Acidobacteria_Gp5
ASV11673	Bacteria	Acidobacteriota	Acidobacteria_Gp5	Acidobacteria_Gp5	Acidobacteria_Gp5	Acidobacteria_Gp5
ASV12146	Bacteria	Acidobacteriota	Acidobacteria_Gp5	Acidobacteria_Gp5	Acidobacteria_Gp5	Acidobacteria_Gp5
ASV12261	Bacteria	Acidobacteriota	Acidobacteria_Gp5	Acidobacteria_Gp5	Acidobacteria_Gp5	Acidobacteria_Gp5
ASV12477	Bacteria	Acidobacteriota	Acidobacteria_Gp5	Acidobacteria_Gp5	Acidobacteria_Gp5	Acidobacteria_Gp5
ASV12952	Bacteria	Acidobacteriota	Acidobacteria_Gp5	Acidobacteria_Gp5	Acidobacteria_Gp5	Acidobacteria_Gp5
ASV15079	Bacteria	Acidobacteriota	Acidobacteria_Gp5	Acidobacteria_Gp5	Acidobacteria_Gp5	Acidobacteria_Gp5
ASV15231	Bacteria	Acidobacteriota	Acidobacteria_Gp5	Acidobacteria_Gp5	Acidobacteria_Gp5	Acidobacteria_Gp5
ASV15589	Bacteria	Acidobacteriota	Acidobacteria_Gp5	Acidobacteria_Gp5	Acidobacteria_Gp5	Acidobacteria_Gp5
ASV15617	Bacteria	Acidobacteriota	Acidobacteria_Gp5	Acidobacteria_Gp5	Acidobacteria_Gp5	Acidobacteria_Gp5
ASV15931	Bacteria	Acidobacteriota	Acidobacteria_Gp5	Acidobacteria_Gp5	Acidobacteria_Gp5	Acidobacteria_Gp5
ASV17270	Bacteria	Acidobacteriota	Acidobacteria_Gp5	Acidobacteria_Gp5	Acidobacteria_Gp5	Acidobacteria_Gp5
ASV17356	Bacteria	Acidobacteriota	Acidobacteria_Gp5	Acidobacteria_Gp5	Acidobacteria_Gp5	Acidobacteria_Gp5
ASV17362	Bacteria	Acidobacteriota	Acidobacteria_Gp5	Acidobacteria_Gp5	Acidobacteria_Gp5	Acidobacteria_Gp5
ASV17742	Bacteria	Acidobacteriota	Acidobacteria_Gp5	Acidobacteria_Gp5	Acidobacteria_Gp5	Acidobacteria_Gp5
ASV18340	Bacteria	Acidobacteriota	Acidobacteria_Gp5	Acidobacteria_Gp5	Acidobacteria_Gp5	Acidobacteria_Gp5
ASV19076	Bacteria	Acidobacteriota	Acidobacteria_Gp5	Acidobacteria_Gp5	Acidobacteria_Gp5	Acidobacteria_Gp5
ASV20399	Bacteria	Acidobacteriota	Acidobacteria_Gp5	Acidobacteria_Gp5	Acidobacteria_Gp5	Acidobacteria_Gp5
ASV20704	Bacteria	Acidobacteriota	Acidobacteria_Gp5	Acidobacteria_Gp5	Acidobacteria_Gp5	Acidobacteria_Gp5
ASV20789	Bacteria	Acidobacteriota	Acidobacteria_Gp5	Acidobacteria_Gp5	Acidobacteria_Gp5	Acidobacteria_Gp5
ASV20790	Bacteria	Acidobacteriota	Acidobacteria_Gp5	Acidobacteria_Gp5	Acidobacteria_Gp5	Acidobacteria_Gp5
ASV21445	Bacteria	Acidobacteriota	Acidobacteria_Gp5	Acidobacteria_Gp5	Acidobacteria_Gp5	Acidobacteria_Gp5
ASV22121	Bacteria	Acidobacteriota	Acidobacteria_Gp5	Acidobacteria_Gp5	Acidobacteria_Gp5	Acidobacteria_Gp5
ASV22220	Bacteria	Acidobacteriota	Acidobacteria_Gp5	Acidobacteria_Gp5	Acidobacteria_Gp5	Acidobacteria_Gp5
ASV22330	Bacteria	Acidobacteriota	Acidobacteria_Gp5	Acidobacteria_Gp5	Acidobacteria_Gp5	Acidobacteria_Gp5
ASV22354	Bacteria	Acidobacteriota	Acidobacteria_Gp5	Acidobacteria_Gp5	Acidobacteria_Gp5	Acidobacteria_Gp5
ASV22579	Bacteria	Acidobacteriota	Acidobacteria_Gp5	Acidobacteria_Gp5	Acidobacteria_Gp5	Acidobacteria_Gp5
ASV22624	Bacteria	Acidobacteriota	Acidobacteria_Gp5	Acidobacteria_Gp5	Acidobacteria_Gp5	Acidobacteria_Gp5
ASV22827	Bacteria	Acidobacteriota	Acidobacteria_Gp5	Acidobacteria_Gp5	Acidobacteria_Gp5	Acidobacteria_Gp5
ASV23356	Bacteria	Acidobacteriota	Acidobacteria_Gp5	Acidobacteria_Gp5	Acidobacteria_Gp5	Acidobacteria_Gp5
ASV24163	Bacteria	Acidobacteriota	Acidobacteria_Gp5	Acidobacteria_Gp5	Acidobacteria_Gp5	Acidobacteria_Gp5
ASV24338	Bacteria	Acidobacteriota	Acidobacteria_Gp5	Acidobacteria_Gp5	Acidobacteria_Gp5	Acidobacteria_Gp5
ASV24433	Bacteria	Acidobacteriota	Acidobacteria_Gp5	Acidobacteria_Gp5	Acidobacteria_Gp5	Acidobacteria_Gp5
ASV24492	Bacteria	Acidobacteriota	Acidobacteria_Gp5	Acidobacteria_Gp5	Acidobacteria_Gp5	Acidobacteria_Gp5
ASV25602	Bacteria	Acidobacteriota	Acidobacteria_Gp5	Acidobacteria_Gp5	Acidobacteria_Gp5	Acidobacteria_Gp5
ASV28694	Bacteria	Acidobacteriota	Acidobacteria_Gp5	Acidobacteria_Gp5	Acidobacteria_Gp5	Acidobacteria_Gp5
ASV28750	Bacteria	Acidobacteriota	Acidobacteria_Gp5	Acidobacteria_Gp5	Acidobacteria_Gp5	Acidobacteria_Gp5
ASV29271	Bacteria	Acidobacteriota	Acidobacteria_Gp5	Acidobacteria_Gp5	Acidobacteria_Gp5	Acidobacteria_Gp5
ASV29400	Bacteria	Acidobacteriota	Acidobacteria_Gp5	Acidobacteria_Gp5	Acidobacteria_Gp5	Acidobacteria_Gp5
ASV30932	Bacteria	Acidobacteriota	Acidobacteria_Gp5	Acidobacteria_Gp5	Acidobacteria_Gp5	Acidobacteria_Gp5
ASV31189	Bacteria	Acidobacteriota	Acidobacteria_Gp5	Acidobacteria_Gp5	Acidobacteria_Gp5	Acidobacteria_Gp5
ASV33019	Bacteria	Acidobacteriota	Acidobacteria_Gp5	Acidobacteria_Gp5	Acidobacteria_Gp5	Acidobacteria_Gp5
ASV33098	Bacteria	Acidobacteriota	Acidobacteria_Gp5	Acidobacteria_Gp5	Acidobacteria_Gp5	Acidobacteria_Gp5
ASV33241	Bacteria	Acidobacteriota	Acidobacteria_Gp5	Acidobacteria_Gp5	Acidobacteria_Gp5	Acidobacteria_Gp5
ASV33550	Bacteria	Acidobacteriota	Acidobacteria_Gp5	Acidobacteria_Gp5	Acidobacteria_Gp5	Acidobacteria_Gp5
ASV35109	Bacteria	Acidobacteriota	Acidobacteria_Gp5	Acidobacteria_Gp5	Acidobacteria_Gp5	Acidobacteria_Gp5
ASV35300	Bacteria	Acidobacteriota	Acidobacteria_Gp5	Acidobacteria_Gp5	Acidobacteria_Gp5	Acidobacteria_Gp5
ASV35842	Bacteria	Acidobacteriota	Acidobacteria_Gp5	Acidobacteria_Gp5	Acidobacteria_Gp5	Acidobacteria_Gp5
ASV35902	Bacteria	Acidobacteriota	Acidobacteria_Gp5	Acidobacteria_Gp5	Acidobacteria_Gp5	Acidobacteria_Gp5
ASV36872	Bacteria	Acidobacteriota	Acidobacteria_Gp5	Acidobacteria_Gp5	Acidobacteria_Gp5	Acidobacteria_Gp5
ASV37328	Bacteria	Acidobacteriota	Acidobacteria_Gp5	Acidobacteria_Gp5	Acidobacteria_Gp5	Acidobacteria_Gp5
ASV37354	Bacteria	Acidobacteriota	Acidobacteria_Gp5	Acidobacteria_Gp5	Acidobacteria_Gp5	Acidobacteria_Gp5
ASV39559	Bacteria	Acidobacteriota	Acidobacteria_Gp5	Acidobacteria_Gp5	Acidobacteria_Gp5	Acidobacteria_Gp5
ASV41787	Bacteria	Acidobacteriota	Acidobacteria_Gp5	Acidobacteria_Gp5	Acidobacteria_Gp5	Acidobacteria_Gp5
ASV44249	Bacteria	Acidobacteriota	Acidobacteria_Gp5	Acidobacteria_Gp5	Acidobacteria_Gp5	Acidobacteria_Gp5
ASV44295	Bacteria	Acidobacteriota	Acidobacteria_Gp5	Acidobacteria_Gp5	Acidobacteria_Gp5	Acidobacteria_Gp5
ASV48	Bacteria	Acidobacteriota	Acidobacteria_Gp6	Acidobacteria_Gp6	Acidobacteria_Gp6	Acidobacteria_Gp6
ASV52	Bacteria	Acidobacteriota	Acidobacteria_Gp6	Acidobacteria_Gp6	Acidobacteria_Gp6	Acidobacteria_Gp6
ASV54	Bacteria	Acidobacteriota	Acidobacteria_Gp6	Acidobacteria_Gp6	Acidobacteria_Gp6	Acidobacteria_Gp6
ASV61	Bacteria	Acidobacteriota	Acidobacteria_Gp6	Acidobacteria_Gp6	Acidobacteria_Gp6	Acidobacteria_Gp6
ASV64	Bacteria	Acidobacteriota	Acidobacteria_Gp6	Acidobacteria_Gp6	Acidobacteria_Gp6	Acidobacteria_Gp6
ASV81	Bacteria	Acidobacteriota	Acidobacteria_Gp6	Acidobacteria_Gp6	Acidobacteria_Gp6	Acidobacteria_Gp6
ASV86	Bacteria	Acidobacteriota	Acidobacteria_Gp6	Acidobacteria_Gp6	Acidobacteria_Gp6	Acidobacteria_Gp6
ASV109	Bacteria	Acidobacteriota	Acidobacteria_Gp6	Acidobacteria_Gp6	Acidobacteria_Gp6	Acidobacteria_Gp6
ASV131	Bacteria	Acidobacteriota	Acidobacteria_Gp6	Acidobacteria_Gp6	Acidobacteria_Gp6	Acidobacteria_Gp6
ASV143	Bacteria	Acidobacteriota	Acidobacteria_Gp6	Acidobacteria_Gp6	Acidobacteria_Gp6	Acidobacteria_Gp6
ASV149	Bacteria	Acidobacteriota	Acidobacteria_Gp6	Acidobacteria_Gp6	Acidobacteria_Gp6	Acidobacteria_Gp6
ASV156	Bacteria	Acidobacteriota	Acidobacteria_Gp6	Acidobacteria_Gp6	Acidobacteria_Gp6	Acidobacteria_Gp6
ASV177	Bacteria	Acidobacteriota	Acidobacteria_Gp6	Acidobacteria_Gp6	Acidobacteria_Gp6	Acidobacteria_Gp6
ASV183	Bacteria	Acidobacteriota	Acidobacteria_Gp6	Acidobacteria_Gp6	Acidobacteria_Gp6	Acidobacteria_Gp6
ASV184	Bacteria	Acidobacteriota	Acidobacteria_Gp6	Acidobacteria_Gp6	Acidobacteria_Gp6	Acidobacteria_Gp6
ASV191	Bacteria	Acidobacteriota	Acidobacteria_Gp6	Acidobacteria_Gp6	Acidobacteria_Gp6	Acidobacteria_Gp6
ASV193	Bacteria	Acidobacteriota	Acidobacteria_Gp6	Acidobacteria_Gp6	Acidobacteria_Gp6	Acidobacteria_Gp6
ASV228	Bacteria	Acidobacteriota	Acidobacteria_Gp6	Acidobacteria_Gp6	Acidobacteria_Gp6	Acidobacteria_Gp6
ASV229	Bacteria	Acidobacteriota	Acidobacteria_Gp6	Acidobacteria_Gp6	Acidobacteria_Gp6	Acidobacteria_Gp6
ASV241	Bacteria	Acidobacteriota	Acidobacteria_Gp6	Acidobacteria_Gp6	Acidobacteria_Gp6	Acidobacteria_Gp6
ASV247	Bacteria	Acidobacteriota	Acidobacteria_Gp6	Acidobacteria_Gp6	Acidobacteria_Gp6	Acidobacteria_Gp6
ASV253	Bacteria	Acidobacteriota	Acidobacteria_Gp6	Acidobacteria_Gp6	Acidobacteria_Gp6	Acidobacteria_Gp6
ASV254	Bacteria	Acidobacteriota	Acidobacteria_Gp6	Acidobacteria_Gp6	Acidobacteria_Gp6	Acidobacteria_Gp6
ASV266	Bacteria	Acidobacteriota	Acidobacteria_Gp6	Acidobacteria_Gp6	Acidobacteria_Gp6	Acidobacteria_Gp6
ASV287	Bacteria	Acidobacteriota	Acidobacteria_Gp6	Acidobacteria_Gp6	Acidobacteria_Gp6	Acidobacteria_Gp6
ASV297	Bacteria	Acidobacteriota	Acidobacteria_Gp6	Acidobacteria_Gp6	Acidobacteria_Gp6	Acidobacteria_Gp6
ASV304	Bacteria	Acidobacteriota	Acidobacteria_Gp6	Acidobacteria_Gp6	Acidobacteria_Gp6	Acidobacteria_Gp6
ASV308	Bacteria	Acidobacteriota	Acidobacteria_Gp6	Acidobacteria_Gp6	Acidobacteria_Gp6	Acidobacteria_Gp6
ASV324	Bacteria	Acidobacteriota	Acidobacteria_Gp6	Acidobacteria_Gp6	Acidobacteria_Gp6	Acidobacteria_Gp6
ASV330	Bacteria	Acidobacteriota	Acidobacteria_Gp6	Acidobacteria_Gp6	Acidobacteria_Gp6	Acidobacteria_Gp6
ASV339	Bacteria	Acidobacteriota	Acidobacteria_Gp6	Acidobacteria_Gp6	Acidobacteria_Gp6	Acidobacteria_Gp6
ASV367	Bacteria	Acidobacteriota	Acidobacteria_Gp6	Acidobacteria_Gp6	Acidobacteria_Gp6	Acidobacteria_Gp6
ASV370	Bacteria	Acidobacteriota	Acidobacteria_Gp6	Acidobacteria_Gp6	Acidobacteria_Gp6	Acidobacteria_Gp6
ASV380	Bacteria	Acidobacteriota	Acidobacteria_Gp6	Acidobacteria_Gp6	Acidobacteria_Gp6	Acidobacteria_Gp6
ASV390	Bacteria	Acidobacteriota	Acidobacteria_Gp6	Acidobacteria_Gp6	Acidobacteria_Gp6	Acidobacteria_Gp6
ASV410	Bacteria	Acidobacteriota	Acidobacteria_Gp6	Acidobacteria_Gp6	Acidobacteria_Gp6	Acidobacteria_Gp6
ASV412	Bacteria	Acidobacteriota	Acidobacteria_Gp6	Acidobacteria_Gp6	Acidobacteria_Gp6	Acidobacteria_Gp6
ASV432	Bacteria	Acidobacteriota	Acidobacteria_Gp6	Acidobacteria_Gp6	Acidobacteria_Gp6	Acidobacteria_Gp6
ASV438	Bacteria	Acidobacteriota	Acidobacteria_Gp6	Acidobacteria_Gp6	Acidobacteria_Gp6	Acidobacteria_Gp6
ASV458	Bacteria	Acidobacteriota	Acidobacteria_Gp6	Acidobacteria_Gp6	Acidobacteria_Gp6	Acidobacteria_Gp6
ASV459	Bacteria	Acidobacteriota	Acidobacteria_Gp6	Acidobacteria_Gp6	Acidobacteria_Gp6	Acidobacteria_Gp6
ASV467	Bacteria	Acidobacteriota	Acidobacteria_Gp6	Acidobacteria_Gp6	Acidobacteria_Gp6	Acidobacteria_Gp6
ASV470	Bacteria	Acidobacteriota	Acidobacteria_Gp6	Acidobacteria_Gp6	Acidobacteria_Gp6	Acidobacteria_Gp6
ASV475	Bacteria	Acidobacteriota	Acidobacteria_Gp6	Acidobacteria_Gp6	Acidobacteria_Gp6	Acidobacteria_Gp6
ASV515	Bacteria	Acidobacteriota	Acidobacteria_Gp6	Acidobacteria_Gp6	Acidobacteria_Gp6	Acidobacteria_Gp6
ASV516	Bacteria	Acidobacteriota	Acidobacteria_Gp6	Acidobacteria_Gp6	Acidobacteria_Gp6	Acidobacteria_Gp6
ASV520	Bacteria	Acidobacteriota	Acidobacteria_Gp6	Acidobacteria_Gp6	Acidobacteria_Gp6	Acidobacteria_Gp6
ASV539	Bacteria	Acidobacteriota	Acidobacteria_Gp6	Acidobacteria_Gp6	Acidobacteria_Gp6	Acidobacteria_Gp6
ASV548	Bacteria	Acidobacteriota	Acidobacteria_Gp6	Acidobacteria_Gp6	Acidobacteria_Gp6	Acidobacteria_Gp6
ASV554	Bacteria	Acidobacteriota	Acidobacteria_Gp6	Acidobacteria_Gp6	Acidobacteria_Gp6	Acidobacteria_Gp6
ASV558	Bacteria	Acidobacteriota	Acidobacteria_Gp6	Acidobacteria_Gp6	Acidobacteria_Gp6	Acidobacteria_Gp6
ASV574	Bacteria	Acidobacteriota	Acidobacteria_Gp6	Acidobacteria_Gp6	Acidobacteria_Gp6	Acidobacteria_Gp6
ASV578	Bacteria	Acidobacteriota	Acidobacteria_Gp6	Acidobacteria_Gp6	Acidobacteria_Gp6	Acidobacteria_Gp6
ASV579	Bacteria	Acidobacteriota	Acidobacteria_Gp6	Acidobacteria_Gp6	Acidobacteria_Gp6	Acidobacteria_Gp6
ASV590	Bacteria	Acidobacteriota	Acidobacteria_Gp6	Acidobacteria_Gp6	Acidobacteria_Gp6	Acidobacteria_Gp6
ASV614	Bacteria	Acidobacteriota	Acidobacteria_Gp6	Acidobacteria_Gp6	Acidobacteria_Gp6	Acidobacteria_Gp6
ASV616	Bacteria	Acidobacteriota	Acidobacteria_Gp6	Acidobacteria_Gp6	Acidobacteria_Gp6	Acidobacteria_Gp6
ASV619	Bacteria	Acidobacteriota	Acidobacteria_Gp6	Acidobacteria_Gp6	Acidobacteria_Gp6	Acidobacteria_Gp6
ASV621	Bacteria	Acidobacteriota	Acidobacteria_Gp6	Acidobacteria_Gp6	Acidobacteria_Gp6	Acidobacteria_Gp6
ASV629	Bacteria	Acidobacteriota	Acidobacteria_Gp6	Acidobacteria_Gp6	Acidobacteria_Gp6	Acidobacteria_Gp6
ASV675	Bacteria	Acidobacteriota	Acidobacteria_Gp6	Acidobacteria_Gp6	Acidobacteria_Gp6	Acidobacteria_Gp6
ASV679	Bacteria	Acidobacteriota	Acidobacteria_Gp6	Acidobacteria_Gp6	Acidobacteria_Gp6	Acidobacteria_Gp6
ASV687	Bacteria	Acidobacteriota	Acidobacteria_Gp6	Acidobacteria_Gp6	Acidobacteria_Gp6	Acidobacteria_Gp6
ASV691	Bacteria	Acidobacteriota	Acidobacteria_Gp6	Acidobacteria_Gp6	Acidobacteria_Gp6	Acidobacteria_Gp6
[truncated: 29,018 more rows]
