# Supplementary material for: Microbial diversity and proxy species for human impact in Italian karst caves
Source: Sci Rep. 2023 Jan 13;13:689. doi: 10.1038/s41598-022-26511-5 (PMC9839721; doi:10.1038/s41598-022-26511-5)
Supplement: Supplementary file 4 — Supplementary Table S4. [file 41598_2022_26511_MOESM4_ESM.xlsx]

## Sheet: Foglio1
Algae Dataset Taxonomy Table
ASV ID for Algae Dataset	Taxonomic Assignment by Ranks
	Kingdom	Phylum	Class	Order	Family	Genus
ASV6221	Alveolata	Dinoflagellata	Dinophyceae
ASV7474	Alveolata	Dinoflagellata	Dinophyceae
ASV7628	Alveolata	Dinoflagellata	Dinophyceae
ASV7732	Alveolata	Dinoflagellata	Dinophyceae
ASV8199	Chloroplastida	Chlorophyta	Chlorophyceae
ASV5830	Chloroplastida	Chlorophyta	Trebouxiophyceae
ASV6438	Chloroplastida	Chlorophyta	Trebouxiophyceae
ASV5029	Chloroplastida	Chlorophyta	Chlorophyceae
ASV6490	Chloroplastida	Chlorophyta	Trebouxiophyceae
ASV8093	Chloroplastida	Chlorophyta	Chlorophyceae
ASV58	Chloroplastida	Chlorophyta	Trebouxiophyceae
ASV1467	Chloroplastida	Chlorophyta	Chlorophyceae
ASV5385	Chloroplastida	Chlorophyta	Chlorophyceae
ASV732	Chloroplastida	Chlorophyta	Trebouxiophyceae
ASV1171	Chloroplastida	Chlorophyta	Trebouxiophyceae
ASV1336	Chloroplastida	Chlorophyta	Chlorophyceae
ASV1844	Chloroplastida	Chlorophyta	Trebouxiophyceae
ASV2151	Chloroplastida	Chlorophyta	Chlorophyceae
ASV2410	Chloroplastida	Chlorophyta	Chlorophyceae
ASV2546	Chloroplastida	Chlorophyta	Trebouxiophyceae
ASV2584	Chloroplastida	Chlorophyta	Chlorophyceae
ASV3386	Chloroplastida	Chlorophyta	Chlorophyceae
ASV4504	Chloroplastida	Chlorophyta	Trebouxiophyceae
ASV5768	Chloroplastida	Chlorophyta	Trebouxiophyceae
ASV5833	Chloroplastida	Chlorophyta	Chlorophyceae
ASV6062	Chloroplastida	Chlorophyta	Chlorophyceae
ASV6192	Chloroplastida	Chlorophyta	Chlorophyceae
ASV6582	Chloroplastida	Chlorophyta	Chlorophyceae
ASV6807	Chloroplastida	Chlorophyta	Chlorophyceae
ASV6809	Chloroplastida	Chlorophyta	Chlorophyceae
ASV7311	Chloroplastida	Chlorophyta	Chlorophyceae
ASV7540	Chloroplastida	Chlorophyta	Chlorophyceae
ASV8306	Chloroplastida	Chlorophyta	Chlorophyceae
ASV8510	Chloroplastida	Chlorophyta	Chlorophyceae
ASV9193	Chloroplastida	Chlorophyta	Chlorophyceae
ASV5449	Chromista	Cryptophyta	Cryptophyceae
ASV6674	Chromista	Cryptophyta	Cryptophyceae
ASV7535	Chromista	Cryptophyta	Cryptophyceae
ASV7670	Chromista	Cryptophyta	Cryptophyceae
ASV8190	Chromista	Cryptophyta	Cryptophyceae
ASV9485	Chromista	Cryptophyta	Cryptophyceae
ASV6254	Chromista	Cryptophyta	Cryptophyceae
ASV879	Stramenopiles	Ochrophyta	Diatomea
ASV1622	Stramenopiles	Ochrophyta	Chrysophyceae
ASV1628	Stramenopiles	Ochrophyta	Chrysophyceae
ASV4434	Stramenopiles	Ochrophyta	Chrysophyceae
ASV6587	Stramenopiles	Ochrophyta	Chrysophyceae
ASV7220	Stramenopiles	Ochrophyta	Chrysophyceae
ASV7845	Stramenopiles	Ochrophyta	Chrysophyceae
ASV1399	Stramenopiles	Ochrophyta	Chrysophyceae
ASV2741	Stramenopiles	Ochrophyta	Chrysophyceae
ASV3487	Stramenopiles	Ochrophyta	Chrysophyceae
ASV5304	Stramenopiles	Ochrophyta	Chrysophyceae
ASV7250	Stramenopiles	Ochrophyta	Chrysophyceae
ASV7588	Stramenopiles	Ochrophyta	Chrysophyceae
ASV8000	Stramenopiles	Ochrophyta	Chrysophyceae
ASV8172	Stramenopiles	Ochrophyta	Chrysophyceae
ASV8426	Stramenopiles	Ochrophyta	Chrysophyceae
ASV8954	Stramenopiles	Ochrophyta	Chrysophyceae
ASV9027	Stramenopiles	Ochrophyta	Chrysophyceae
ASV4777	Stramenopiles	Ochrophyta
ASV1224	Stramenopiles	Ochrophyta	Diatomea
ASV5573	Stramenopiles	Ochrophyta	Diatomea
ASV6814	Stramenopiles	Ochrophyta	Diatomea
ASV7041	Stramenopiles	Ochrophyta	Diatomea
ASV7549	Stramenopiles	Ochrophyta	Diatomea
ASV873	Stramenopiles	Ochrophyta	Chrysophyceae
ASV2632	Stramenopiles	Ochrophyta	Xanthophyceae
ASV6086	Stramenopiles	Ochrophyta	Chrysophyceae
ASV7475	Stramenopiles	Ochrophyta	Chrysophyceae
ASV8396	Stramenopiles	Ochrophyta	Chrysophyceae
ASV8895	Stramenopiles	Ochrophyta	Chrysophyceae
ASV1136	Stramenopiles	Ochrophyta	Diatomea
ASV1451	Stramenopiles	Ochrophyta	Diatomea
ASV1847	Stramenopiles	Ochrophyta	Diatomea
ASV1867	Stramenopiles	Ochrophyta	Diatomea
ASV1922	Stramenopiles	Ochrophyta	Diatomea
ASV758	Stramenopiles	Ochrophyta	Chrysophyceae
ASV1139	Stramenopiles	Ochrophyta	Diatomea
ASV5886	Stramenopiles	Ochrophyta	Eustigmatophyceae
ASV5937	Stramenopiles	Ochrophyta	Chrysophyceae
ASV8664	Stramenopiles	Ochrophyta	Chrysophyceae
ASV236	Stramenopiles	Ochrophyta	Chrysophyceae
ASV3849	Stramenopiles	Ochrophyta	Chrysophyceae
ASV4707	Stramenopiles	Ochrophyta	Chrysophyceae
ASV6190	Stramenopiles	Ochrophyta	Chrysophyceae
ASV6812	Stramenopiles	Ochrophyta	Diatomea
ASV6822	Stramenopiles	Ochrophyta	Chrysophyceae
ASV7869	Stramenopiles	Ochrophyta	Chrysophyceae
ASV8189	Stramenopiles	Ochrophyta	Chrysophyceae
ASV8219	Stramenopiles	Ochrophyta	Chrysophyceae
ASV8274	Stramenopiles	Ochrophyta	Chrysophyceae
ASV8732	Stramenopiles	Ochrophyta	Chrysophyceae
ASV8843	Stramenopiles	Ochrophyta	Chrysophyceae
ASV9392	Stramenopiles	Ochrophyta	Chrysophyceae
ASV2828	Stramenopiles	Ochrophyta
ASV9055	Stramenopiles	Ochrophyta
